# Supplementary material for: Hexaaqua­magnesium(II) bis­[4-(3-eth­oxy-2-hydroxy­benzyl­ideneamino)-3-methyl­benzene­sulfonate]
Source: Acta Crystallogr Sect E Struct Rep Online. 2010 Mar 20;66(Pt 4):m422. doi: 10.1107/S1600536810009748 (PMC2983805; doi:10.1107/S1600536810009748)
Supplement: Supplementary file 1 [file e-66-0m422-sup1.cif]

##############################################################################
###                                                                        ###
###        Electronic paper (Acta Crystallographica Section E)             ###
###                                                                        ###
##############################################################################
#                                                                            #
# This CIF contains the data in a paper accepted for publication in Acta     #
# Crystallographica Section E. It conforms to the requirements of Notes      #
# for Authors for Section E, and has been peer reviewed under the auspices   #
# of the IUCr Commission on Journals.                                        #
#                                                                            #
# Full details of the Crystallographic Information File format               #
# are given in the paper "The Crystallographic Information File (CIF):       #
# a New Standard Archive File for Crystallography" by S. R. Hall, F. H.      #
# Allen and I. D. Brown [Acta Cryst. (1991), A47, 655-685].                  #
#                                                                            #
# The current version of the core CIF dictionary is obtainable from          #
# ftp://ftp.iucr.org/pub/cif_core.dic. The current version number is 2.4.    #
#                                                                            #
# Software is freely available for graphical display of the structure(s) in  #
# this CIF.  For information consult the CIF home page http://www.iucr.org/  #
# cif/home.html                                                              #
#                                                                            #
# This file may be used for bona fide research purposes within the           #
# scientific community so long as proper attribution is given to the journal # 
# article from which it was obtained.                                        #
#                                                                            #
##############################################################################
                                             
data_global
_audit_creation_method     'form.cif (version 2.0)'
_journal_data_validation_number     ?
_journal_date_recd_electronic     2010-03-07
_journal_date_accepted     2010-03-15
_journal_name_full     'Acta Crystallographica, Section E'
_journal_year     2010
_journal_volume     66
_journal_issue      4
_journal_page_first     m422
_journal_page_last     m422
_journal_paper_category     QM
_journal_coeditor_code     HB5354
_publ_contact_author_name     'Prof. Tai Xi-Shi'
_publ_contact_author_address
;
      Department of Chemistry, Weifangl University,
      Weifang 261061,
      People's Republic of China
;
_publ_contact_author_email     'taixishi@lzu.edu.cn'
_publ_contact_author_fax     '(+86)536 8785157'
_publ_contact_author_phone     '(+86)536 8785363'
_publ_section_title
;
Hexaaquamagnesium(II)
bis[4-(3-ethoxy-2-hydroxybenzylideneamino)-3-methylbenzenesulfonate]
;
loop_
    _publ_author_name
    _publ_author_footnote
    _publ_author_address
    'Tai, Xi-Shi' ?
;     Department of Chemistry, Weifang University,
      Weifang 261061,
      People's Republic of China
;
    'Zhang, Fu-Gong' ?
;     Department of Physics, Weifang University,
      Weifang 261061,
      People's Republic of China
;
data_I
_audit_creation_method     SHELXL-97
_chemical_name_systematic
;
Hexaaquamagnesium(II)
bis[4-(3-ethoxy-2-hydroxybenzylideneamino)-3-methylbenzenesulfonate]
;
_chemical_name_common     ?
_chemical_formula_moiety     'H12 Mg O6 2+, 2(C16 H16 N O5 S -)'
_chemical_formula_sum     'C32 H44 Mg N2 O16 S2'
_chemical_formula_iupac     '[Mg (H2 O1)6] (C16 H16 N O5 S)'
_chemical_formula_weight     801.12
_chemical_melting_point     ?
_symmetry_cell_setting     Monoclinic
_symmetry_space_group_name_H-M     'C 2/c'
_symmetry_space_group_name_Hall     '-C 2yc'
loop_
    _symmetry_equiv_pos_as_xyz
    'x, y, z'
    '-x, y, -z+1/2'
    'x+1/2, y+1/2, z'
    '-x+1/2, y+1/2, -z+1/2'
    '-x, -y, -z'
    'x, -y, z-1/2'
    '-x+1/2, -y+1/2, -z'
    'x+1/2, -y+1/2, z-1/2'
_cell_length_a     38.710(11)
_cell_length_b     7.531(2)
_cell_length_c     13.087(3)
_cell_angle_alpha     90.00
_cell_angle_beta     104.986(4)
_cell_angle_gamma     90.00
_cell_volume     3685.6(17)
_cell_formula_units_Z     4
_cell_measurement_reflns_used     5727
_cell_measurement_theta_min     3.12
_cell_measurement_theta_max     28.31
_cell_measurement_temperature     293(2)
_exptl_crystal_description     block
_exptl_crystal_colour     colourless
_exptl_crystal_size_max     0.19
_exptl_crystal_size_mid     0.16
_exptl_crystal_size_min     0.12
_exptl_crystal_density_diffrn     1.444
_exptl_crystal_density_meas     ?
_exptl_crystal_density_method     'not measured'
_exptl_crystal_F_000     1688
_exptl_absorpt_coefficient_mu     0.237
_exptl_absorpt_correction_type     multi-scan
_exptl_absorpt_process_details     '(SADABS; Bruker, 2000)'
_exptl_absorpt_correction_T_min     0.956
_exptl_absorpt_correction_T_max     0.972
_exptl_special_details
;
;
_diffrn_ambient_temperature     293(2)
_diffrn_radiation_type     MoK\a
_diffrn_radiation_wavelength     0.71073
_diffrn_radiation_source     'fine-focus sealed tube'
_diffrn_radiation_monochromator     graphite
_diffrn_measurement_device_type     'Bruker SMART CCD'
_diffrn_measurement_method     \w
_diffrn_detector_area_resol_mean     ?
_diffrn_reflns_number     9339
_diffrn_reflns_av_R_equivalents     0.0242
_diffrn_reflns_av_sigmaI/netI     0.0237
_diffrn_reflns_theta_min     2.18
_diffrn_reflns_theta_max     25.05
_diffrn_reflns_theta_full     25.05
_diffrn_measured_fraction_theta_max     0.998
_diffrn_measured_fraction_theta_full     0.998
_diffrn_reflns_limit_h_min     -46
_diffrn_reflns_limit_h_max     41
_diffrn_reflns_limit_k_min     -8
_diffrn_reflns_limit_k_max     8
_diffrn_reflns_limit_l_min     -15
_diffrn_reflns_limit_l_max     15
_diffrn_standards_number     ?
_diffrn_standards_interval_count     ?
_diffrn_standards_interval_time     ?
_diffrn_standards_decay_%     ?
_refine_special_details
;
Refinement of <i>F</i>^2^ against ALL reflections. The weighted <i>R</i>-factor
wR and goodness of fit <i>S</i> are based on <i>F</i>^2^, conventional
<i>R</i>-factors <i>R</i> are based on <i>F</i>, with <i>F</i> set to zero for
negative <i>F</i>^2^. The threshold expression of <i>F</i>^2^ >
\s(<i>F</i>^2^) is used only for calculating <i>R</i>-factors(gt) etc. and is
not relevant to the choice of reflections for refinement. <i>R</i>-factors
based on <i>F</i>^2^ are statistically about twice as large as those based on
<i>F</i>, and <i>R</i>- factors based on ALL data will be even larger.
;
_reflns_number_total     3253
_reflns_number_gt     2924
_reflns_threshold_expression     I>2\s(I)
_refine_ls_structure_factor_coef     Fsqd
_refine_ls_matrix_type     full
_refine_ls_R_factor_all     0.0355
_refine_ls_R_factor_gt     0.0318
_refine_ls_wR_factor_gt     0.0847
_refine_ls_wR_factor_ref     0.0878
_refine_ls_goodness_of_fit_ref     1.065
_refine_ls_restrained_S_all     1.065
_refine_ls_number_reflns     3253
_refine_ls_number_parameters     241
_refine_ls_number_restraints     0
_refine_ls_hydrogen_treatment     constr
_refine_ls_weighting_scheme     calc
_refine_ls_weighting_details
         'calc w=1/[\s^2^(Fo^2^)+(0.0466P)^2^+2.1281P] where P=(Fo^2^+2Fc^2^)/3'
_atom_sites_solution_hydrogens     geom
_atom_sites_solution_primary     direct
_atom_sites_solution_secondary     difmap
_refine_ls_shift/su_max     0.000
_refine_ls_shift/su_mean     0.000
_refine_diff_density_max     0.212
_refine_diff_density_min     -0.483
_refine_ls_extinction_method     none
_refine_ls_extinction_coef     ?
loop_
    _atom_type_symbol
    _atom_type_description
    _atom_type_scat_dispersion_real
    _atom_type_scat_dispersion_imag
    _atom_type_scat_source
    'C' 'C' 0.0033 0.0016
                         'International Tables Vol C Tables 4.2.6.8 and 6.1.1.4'
    'H' 'H' 0.0000 0.0000
                         'International Tables Vol C Tables 4.2.6.8 and 6.1.1.4'
    'N' 'N' 0.0061 0.0033
                         'International Tables Vol C Tables 4.2.6.8 and 6.1.1.4'
    'O' 'O' 0.0106 0.0060
                         'International Tables Vol C Tables 4.2.6.8 and 6.1.1.4'
    'Mg' 'Mg' 0.0486 0.0363
                         'International Tables Vol C Tables 4.2.6.8 and 6.1.1.4'
    'S' 'S' 0.1246 0.1234
                         'International Tables Vol C Tables 4.2.6.8 and 6.1.1.4'
_computing_data_collection     'SMART (Bruker, 2000)'
_computing_cell_refinement     'SAINT (Bruker, 2000)'
_computing_data_reduction     'SAINT (Bruker, 2000)'
_computing_structure_solution     'SHELXS97 (Sheldrick, 2008)'
_computing_structure_refinement     'SHELXL97 (Sheldrick, 2008)'
_computing_molecular_graphics     'SHELXTL (Sheldrick, 2008)'
_computing_publication_material     'SHELXTL (Sheldrick, 2008)'
loop_
    _atom_site_type_symbol
    _atom_site_label
    _atom_site_fract_x
    _atom_site_fract_y
    _atom_site_fract_z
    _atom_site_U_iso_or_equiv
    _atom_site_adp_type
    _atom_site_calc_flag
    _atom_site_refinement_flags
    _atom_site_occupancy
    _atom_site_disorder_assembly
    _atom_site_disorder_group
    Mg Mg1 0.0000 0.76200(8) 0.7500 0.02561(17) Uani d S 1 . .
    S S1 0.053241(9) 0.73171(5) 0.12108(3) 0.02690(12) Uani d . 1 . .
    N N1 0.21154(3) 0.64726(18) 0.21861(10) 0.0358(3) Uani d . 1 . .
    O O1 0.03738(3) 0.57836(14) 0.05783(8) 0.0372(3) Uani d . 1 . .
    O O2 0.04508(3) 0.89760(14) 0.06222(8) 0.0357(3) Uani d . 1 . .
    O O3 0.04451(3) 0.73756(14) 0.22300(8) 0.0352(3) Uani d . 1 . .
    O O4 0.27591(3) 0.69109(17) 0.34589(8) 0.0414(3) Uani d . 1 . .
    H H4 0.2540 0.6876 0.3293 0.062 Uiso calc R 1 . .
    O O5 0.34554(3) 0.68788(17) 0.37345(9) 0.0426(3) Uani d . 1 . .
    O O6 -0.03010(3) 0.76330(14) 0.85798(9) 0.0404(3) Uani d . 1 . .
    H H15 -0.0333 0.8568 0.8908 0.061 Uiso d R 1 . .
    H H16 -0.0320 0.6714 0.8938 0.061 Uiso d R 1 . .
    O O7 -0.03189(3) 0.56722(15) 0.66233(8) 0.0409(3) Uani d . 1 . .
    H H17 -0.0329 0.5509 0.5974 0.061 Uiso d R 1 . .
    H H18 -0.0353 0.4662 0.6870 0.061 Uiso d R 1 . .
    O O8 -0.03191(3) 0.95651(15) 0.66277(8) 0.0458(3) Uani d . 1 . .
    H H19 -0.0368 1.0546 0.6880 0.069 Uiso d R 1 . .
    H H20 -0.0359 0.9680 0.5961 0.069 Uiso d R 1 . .
    C C1 0.10021(4) 0.70263(19) 0.14849(11) 0.0280(3) Uani d . 1 . .
    C C2 0.11930(4) 0.63608(19) 0.24591(11) 0.0309(3) Uani d . 1 . .
    H H2 0.1071 0.6055 0.2960 0.037 Uiso calc R 1 . .
    C C3 0.15615(4) 0.6144(2) 0.26994(11) 0.0320(3) Uani d . 1 . .
    C C4 0.17378(4) 0.6597(2) 0.19257(12) 0.0318(3) Uani d . 1 . .
    C C5 0.15439(4) 0.7242(2) 0.09457(12) 0.0356(4) Uani d . 1 . .
    H H5 0.1663 0.7536 0.0437 0.043 Uiso calc R 1 . .
    C C6 0.11778(4) 0.7452(2) 0.07202(12) 0.0340(4) Uani d . 1 . .
    H H6 0.1051 0.7875 0.0063 0.041 Uiso calc R 1 . .
    C C7 0.17670(4) 0.5461(2) 0.37649(12) 0.0431(4) Uani d . 1 . .
    H H7A 0.1902 0.4432 0.3672 0.065 Uiso calc R 1 . .
    H H7B 0.1603 0.5148 0.4174 0.065 Uiso calc R 1 . .
    H H7C 0.1927 0.6367 0.4127 0.065 Uiso calc R 1 . .
    C C8 0.22688(4) 0.5956(2) 0.14795(13) 0.0380(4) Uani d . 1 . .
    H H8 0.2127 0.5609 0.0823 0.046 Uiso calc R 1 . .
    C C9 0.26537(4) 0.5886(2) 0.16581(12) 0.0353(3) Uani d . 1 . .
    C C10 0.28823(4) 0.6380(2) 0.26306(12) 0.0327(3) Uani d . 1 . .
    C C11 0.32543(4) 0.6332(2) 0.27646(12) 0.0343(3) Uani d . 1 . .
    C C12 0.33903(4) 0.5734(2) 0.19455(13) 0.0387(4) Uani d . 1 . .
    H H12 0.3636 0.5698 0.2035 0.046 Uiso calc R 1 . .
    C C13 0.31630(5) 0.5186(2) 0.09917(13) 0.0417(4) Uani d . 1 . .
    H H13 0.3258 0.4756 0.0455 0.050 Uiso calc R 1 . .
    C C14 0.27993(5) 0.5279(2) 0.08417(13) 0.0414(4) Uani d . 1 . .
    H H14 0.2648 0.4939 0.0197 0.050 Uiso calc R 1 . .
    C C15 0.38322(4) 0.7012(2) 0.38726(13) 0.0384(4) Uani d . 1 . .
    H H15A 0.3885 0.7889 0.3392 0.046 Uiso calc R 1 . .
    H H15B 0.3929 0.5878 0.3729 0.046 Uiso calc R 1 . .
    C C16 0.39945(5) 0.7556(2) 0.49975(15) 0.0470(4) Uani d . 1 . .
    H H16A 0.3908 0.8712 0.5118 0.070 Uiso calc R 1 . .
    H H16B 0.4250 0.7590 0.5129 0.070 Uiso calc R 1 . .
    H H16C 0.3929 0.6714 0.5466 0.070 Uiso calc R 1 . .
loop_
    _atom_site_aniso_label
    _atom_site_aniso_U_11
    _atom_site_aniso_U_22
    _atom_site_aniso_U_33
    _atom_site_aniso_U_12
    _atom_site_aniso_U_13
    _atom_site_aniso_U_23
    Mg1 0.0316(4) 0.0244(3) 0.0216(3) 0.000 0.0083(3) 0.000
    S1 0.0321(2) 0.0256(2) 0.0227(2) -0.00147(13) 0.00662(15) -0.00049(13)
    N1 0.0347(7) 0.0373(7) 0.0357(7) -0.0021(6) 0.0095(6) -0.0026(6)
    O1 0.0446(6) 0.0337(6) 0.0315(6) -0.0093(5) 0.0067(5) -0.0049(5)
    O2 0.0427(6) 0.0314(6) 0.0324(6) 0.0033(5) 0.0087(5) 0.0052(4)
    O3 0.0422(6) 0.0378(6) 0.0285(6) 0.0008(5) 0.0143(5) -0.0002(4)
    O4 0.0356(6) 0.0564(7) 0.0342(6) 0.0017(6) 0.0126(5) -0.0072(5)
    O5 0.0323(6) 0.0569(7) 0.0391(6) 0.0010(5) 0.0098(5) -0.0048(6)
    O6 0.0551(7) 0.0334(6) 0.0411(7) 0.0028(5) 0.0277(6) 0.0015(5)
    O7 0.0572(7) 0.0356(6) 0.0294(5) -0.0140(5) 0.0103(5) -0.0040(5)
    O8 0.0668(8) 0.0374(6) 0.0299(6) 0.0180(6) 0.0067(5) 0.0026(5)
    C1 0.0334(8) 0.0251(7) 0.0251(7) -0.0015(6) 0.0066(6) -0.0025(6)
    C2 0.0373(8) 0.0315(8) 0.0251(7) -0.0013(6) 0.0099(6) 0.0006(6)
    C3 0.0380(8) 0.0291(8) 0.0274(7) 0.0004(6) 0.0059(6) -0.0010(6)
    C4 0.0343(8) 0.0284(8) 0.0329(8) -0.0009(6) 0.0088(6) -0.0038(6)
    C5 0.0412(9) 0.0383(9) 0.0309(8) 0.0005(7) 0.0158(7) 0.0031(6)
    C6 0.0415(9) 0.0346(8) 0.0258(8) 0.0037(6) 0.0084(6) 0.0035(6)
    C7 0.0425(9) 0.0536(11) 0.0316(8) 0.0066(8) 0.0067(7) 0.0057(8)
    C8 0.0399(9) 0.0393(9) 0.0337(8) -0.0004(7) 0.0077(7) -0.0044(7)
    C9 0.0383(8) 0.0344(8) 0.0346(8) 0.0009(7) 0.0119(6) -0.0007(7)
    C10 0.0380(8) 0.0298(8) 0.0328(8) 0.0012(6) 0.0138(6) 0.0011(6)
    C11 0.0363(8) 0.0323(8) 0.0355(8) 0.0033(6) 0.0116(6) 0.0042(6)
    C12 0.0398(9) 0.0378(9) 0.0425(9) 0.0054(7) 0.0178(7) 0.0057(7)
    C13 0.0528(10) 0.0403(9) 0.0388(9) 0.0064(8) 0.0241(8) 0.0011(7)
    C14 0.0491(10) 0.0440(10) 0.0326(8) 0.0011(8) 0.0132(7) -0.0031(7)
    C15 0.0335(8) 0.0371(9) 0.0458(9) 0.0024(7) 0.0124(7) 0.0042(7)
    C16 0.0405(10) 0.0506(11) 0.0481(11) -0.0012(7) 0.0083(8) -0.0010(8)
_geom_special_details
;
All esds (except the esd in the dihedral angle between two l.s. planes) are
estimated using the full covariance matrix. The cell esds are taken into
account individually in the estimation of esds in distances, angles and
torsion angles; correlations between esds in cell parameters are only used
when they are defined by crystal symmetry. An approximate (isotropic)
treatment of cell esds is used for estimating esds involving l.s. planes.
;
loop_
    _geom_bond_atom_site_label_1
    _geom_bond_atom_site_label_2
    _geom_bond_site_symmetry_2
    _geom_bond_distance
    _geom_bond_publ_flag
    Mg1 O6 2_556 2.0510(11) ?
    Mg1 O6 . 2.0510(11) y
    Mg1 O8 2_556 2.0605(12) ?
    Mg1 O8 . 2.0605(12) y
    Mg1 O7 . 2.0638(12) y
    Mg1 O7 2_556 2.0638(12) ?
    S1 O2 . 1.4588(11) ?
    S1 O3 . 1.4590(11) ?
    S1 O1 . 1.4605(11) ?
    S1 C1 . 1.7735(16) ?
    N1 C8 . 1.282(2) ?
    N1 C4 . 1.416(2) ?
    O4 C10 . 1.3526(18) ?
    O4 H4 . 0.8200 ?
    O5 C11 . 1.3695(19) ?
    O5 C15 . 1.4262(19) ?
    O6 H15 . 0.8499 ?
    O6 H16 . 0.8499 ?
    O7 H17 . 0.8500 ?
    O7 H18 . 0.8500 ?
    O8 H19 . 0.8497 ?
    O8 H20 . 0.8498 ?
    C1 C6 . 1.385(2) ?
    C1 C2 . 1.391(2) ?
    C2 C3 . 1.389(2) ?
    C2 H2 . 0.9300 ?
    C3 C4 . 1.402(2) ?
    C3 C7 . 1.506(2) ?
    C4 C5 . 1.395(2) ?
    C5 C6 . 1.380(2) ?
    C5 H5 . 0.9300 ?
    C6 H6 . 0.9300 ?
    C7 H7A . 0.9600 ?
    C7 H7B . 0.9600 ?
    C7 H7C . 0.9600 ?
    C8 C9 . 1.448(2) ?
    C8 H8 . 0.9300 ?
    C9 C10 . 1.399(2) ?
    C9 C14 . 1.407(2) ?
    C10 C11 . 1.405(2) ?
    C11 C12 . 1.386(2) ?
    C12 C13 . 1.391(2) ?
    C12 H12 . 0.9300 ?
    C13 C14 . 1.372(2) ?
    C13 H13 . 0.9300 ?
    C14 H14 . 0.9300 ?
    C15 C16 . 1.500(2) ?
    C15 H15A . 0.9700 ?
    C15 H15B . 0.9700 ?
    C16 H16A . 0.9600 ?
    C16 H16B . 0.9600 ?
    C16 H16C . 0.9600 ?
loop_
    _geom_angle_atom_site_label_1
    _geom_angle_atom_site_label_2
    _geom_angle_atom_site_label_3
    _geom_angle_site_symmetry_1
    _geom_angle_site_symmetry_3
    _geom_angle
    _geom_angle_publ_flag
    O6 Mg1 O6 2_556 . 179.45(7) ?
    O6 Mg1 O8 2_556 2_556 90.71(5) ?
    O6 Mg1 O8 . 2_556 88.90(5) ?
    O6 Mg1 O8 2_556 . 88.90(5) ?
    O6 Mg1 O8 . . 90.71(5) ?
    O8 Mg1 O8 2_556 . 89.38(7) ?
    O6 Mg1 O7 2_556 . 89.14(5) ?
    O6 Mg1 O7 . . 91.25(5) ?
    O8 Mg1 O7 2_556 . 179.85(5) ?
    O8 Mg1 O7 . . 90.61(5) ?
    O6 Mg1 O7 2_556 2_556 91.25(5) ?
    O6 Mg1 O7 . 2_556 89.14(5) ?
    O8 Mg1 O7 2_556 2_556 90.61(5) ?
    O8 Mg1 O7 . 2_556 179.85(5) ?
    O7 Mg1 O7 . 2_556 89.40(7) ?
    O2 S1 O3 . . 112.78(6) ?
    O2 S1 O1 . . 112.09(7) ?
    O3 S1 O1 . . 112.28(6) ?
    O2 S1 C1 . . 106.45(7) ?
    O3 S1 C1 . . 106.66(7) ?
    O1 S1 C1 . . 106.00(7) ?
    C8 N1 C4 . . 119.24(13) ?
    C10 O4 H4 . . 109.5 ?
    C11 O5 C15 . . 117.14(12) ?
    Mg1 O6 H15 . . 122.3 ?
    Mg1 O6 H16 . . 121.5 ?
    H15 O6 H16 . . 110.6 ?
    Mg1 O7 H17 . . 121.6 ?
    Mg1 O7 H18 . . 123.7 ?
    H17 O7 H18 . . 106.2 ?
    Mg1 O8 H19 . . 124.4 ?
    Mg1 O8 H20 . . 124.3 ?
    H19 O8 H20 . . 108.1 ?
    C6 C1 C2 . . 120.12(14) ?
    C6 C1 S1 . . 119.63(11) ?
    C2 C1 S1 . . 120.24(11) ?
    C3 C2 C1 . . 121.40(14) ?
    C3 C2 H2 . . 119.3 ?
    C1 C2 H2 . . 119.3 ?
    C2 C3 C4 . . 118.12(13) ?
    C2 C3 C7 . . 121.04(14) ?
    C4 C3 C7 . . 120.84(14) ?
    C5 C4 C3 . . 120.14(14) ?
    C5 C4 N1 . . 121.40(14) ?
    C3 C4 N1 . . 118.38(13) ?
    C6 C5 C4 . . 121.00(14) ?
    C6 C5 H5 . . 119.5 ?
    C4 C5 H5 . . 119.5 ?
    C5 C6 C1 . . 119.21(14) ?
    C5 C6 H6 . . 120.4 ?
    C1 C6 H6 . . 120.4 ?
    C3 C7 H7A . . 109.5 ?
    C3 C7 H7B . . 109.5 ?
    H7A C7 H7B . . 109.5 ?
    C3 C7 H7C . . 109.5 ?
    H7A C7 H7C . . 109.5 ?
    H7B C7 H7C . . 109.5 ?
    N1 C8 C9 . . 122.93(15) ?
    N1 C8 H8 . . 118.5 ?
    C9 C8 H8 . . 118.5 ?
    C10 C9 C14 . . 119.59(15) ?
    C10 C9 C8 . . 121.29(14) ?
    C14 C9 C8 . . 119.11(14) ?
    O4 C10 C9 . . 122.43(14) ?
    O4 C10 C11 . . 118.02(13) ?
    C9 C10 C11 . . 119.55(14) ?
    O5 C11 C12 . . 125.18(14) ?
    O5 C11 C10 . . 115.24(13) ?
    C12 C11 C10 . . 119.57(14) ?
    C11 C12 C13 . . 120.80(15) ?
    C11 C12 H12 . . 119.6 ?
    C13 C12 H12 . . 119.6 ?
    C14 C13 C12 . . 120.05(15) ?
    C14 C13 H13 . . 120.0 ?
    C12 C13 H13 . . 120.0 ?
    C13 C14 C9 . . 120.37(15) ?
    C13 C14 H14 . . 119.8 ?
    C9 C14 H14 . . 119.8 ?
    O5 C15 C16 . . 107.37(14) ?
    O5 C15 H15A . . 110.2 ?
    C16 C15 H15A . . 110.2 ?
    O5 C15 H15B . . 110.2 ?
    C16 C15 H15B . . 110.2 ?
    H15A C15 H15B . . 108.5 ?
    C15 C16 H16A . . 109.5 ?
    C15 C16 H16B . . 109.5 ?
    H16A C16 H16B . . 109.5 ?
    C15 C16 H16C . . 109.5 ?
    H16A C16 H16C . . 109.5 ?
    H16B C16 H16C . . 109.5 ?
loop_
    _geom_torsion_atom_site_label_1
    _geom_torsion_atom_site_label_2
    _geom_torsion_atom_site_label_3
    _geom_torsion_atom_site_label_4
    _geom_torsion_site_symmetry_1
    _geom_torsion_site_symmetry_2
    _geom_torsion_site_symmetry_3
    _geom_torsion_site_symmetry_4
    _geom_torsion
    _geom_torsion_publ_flag
    O2 S1 C1 C6 . . . . -39.83(13) ?
    O3 S1 C1 C6 . . . . -160.48(12) ?
    O1 S1 C1 C6 . . . . 79.69(13) ?
    O2 S1 C1 C2 . . . . 140.68(12) ?
    O3 S1 C1 C2 . . . . 20.03(14) ?
    O1 S1 C1 C2 . . . . -99.81(13) ?
    C6 C1 C2 C3 . . . . 1.4(2) ?
    S1 C1 C2 C3 . . . . -179.08(11) ?
    C1 C2 C3 C4 . . . . -0.7(2) ?
    C1 C2 C3 C7 . . . . 178.62(15) ?
    C2 C3 C4 C5 . . . . -0.1(2) ?
    C7 C3 C4 C5 . . . . -179.45(15) ?
    C2 C3 C4 N1 . . . . 176.55(13) ?
    C7 C3 C4 N1 . . . . -2.8(2) ?
    C8 N1 C4 C5 . . . . -39.8(2) ?
    C8 N1 C4 C3 . . . . 143.58(16) ?
    C3 C4 C5 C6 . . . . 0.2(2) ?
    N1 C4 C5 C6 . . . . -176.35(14) ?
    C4 C5 C6 C1 . . . . 0.5(2) ?
    C2 C1 C6 C5 . . . . -1.3(2) ?
    S1 C1 C6 C5 . . . . 179.20(11) ?
    C4 N1 C8 C9 . . . . 176.38(14) ?
    N1 C8 C9 C10 . . . . 0.3(3) ?
    N1 C8 C9 C14 . . . . 179.19(16) ?
    C14 C9 C10 O4 . . . . -177.47(15) ?
    C8 C9 C10 O4 . . . . 1.4(2) ?
    C14 C9 C10 C11 . . . . 2.6(2) ?
    C8 C9 C10 C11 . . . . -178.57(14) ?
    C15 O5 C11 C12 . . . . 6.7(2) ?
    C15 O5 C11 C10 . . . . -174.24(13) ?
    O4 C10 C11 O5 . . . . -1.4(2) ?
    C9 C10 C11 O5 . . . . 178.52(14) ?
    O4 C10 C11 C12 . . . . 177.67(14) ?
    C9 C10 C11 C12 . . . . -2.4(2) ?
    O5 C11 C12 C13 . . . . 179.20(15) ?
    C10 C11 C12 C13 . . . . 0.2(2) ?
    C11 C12 C13 C14 . . . . 1.8(3) ?
    C12 C13 C14 C9 . . . . -1.6(3) ?
    C10 C9 C14 C13 . . . . -0.6(2) ?
    C8 C9 C14 C13 . . . . -179.48(15) ?
    C11 O5 C15 C16 . . . . -177.74(14) ?
loop_
    _geom_hbond_atom_site_label_D
    _geom_hbond_atom_site_label_H
    _geom_hbond_atom_site_label_A
    _geom_hbond_site_symmetry_A
    _geom_hbond_distance_DH
    _geom_hbond_distance_HA
    _geom_hbond_distance_DA
    _geom_hbond_angle_DHA
    O4 H4 N1 . 0.82 1.91 2.6355(18) 146
    O6 H15 O2 5_576 0.85 2.04 2.8744(16) 168
    O6 H16 O1 5_566 0.85 2.01 2.8416(16) 165
    O7 H17 O1 2 0.85 2.00 2.8349(17) 166
    O7 H18 O3 5_566 0.85 2.02 2.8528(16) 166
    O8 H19 O3 5_576 0.85 2.02 2.8563(16) 168
    O8 H20 O2 2 0.85 2.08 2.8895(17) 159
