# Supplementary material for: Hexaaqua­magnesium(II) bis­[4-(3-eth­oxy-2-hydroxy­benzyl­ideneamino)-3-methyl­benzene­sulfonate]
Source: Acta Crystallogr Sect E Struct Rep Online. 2010 Mar 20;66(Pt 4):m422. doi: 10.1107/S1600536810009748 (PMC2983805; doi:10.1107/S1600536810009748)
Supplement: Supplementary file 2 [file e-66-0m422-Isup2.hkl]

# 
# h,k,l, Fc-squared, Fo-squared, sigma(Fo-squared) and status flag 
# 
data_I
_shelx_title ' 1 in C2/c' 
_shelx_refln_list_code          4 
_shelx_F_calc_maximum      427.67 
_exptl_crystal_F_000      1688.00 
_reflns_d_resolution_high  0.8393 
 
loop_ 
 _symmetry_equiv_pos_as_xyz 
 'x, y, z' 
 '-x, y, -z+1/2' 
 'x+1/2, y+1/2, z' 
 '-x+1/2, y+1/2, -z+1/2' 
 '-x, -y, -z' 
 'x, -y, z-1/2' 
 '-x+1/2, -y+1/2, -z' 
 'x+1/2, -y+1/2, z-1/2' 
 
_cell_length_a    38.7105 
_cell_length_b     7.5313 
_cell_length_c    13.0868 
_cell_angle_alpha  90.000 
_cell_angle_beta  104.986 
_cell_angle_gamma  90.000 
 
_shelx_F_squared_multiplier     1.000 
 
loop_ 
 _refln_index_h 
 _refln_index_k 
 _refln_index_l 
 _refln_F_squared_calc 
 _refln_F_squared_meas 
 _refln_F_squared_sigma 
 _refln_observed_status 
   4   0   0    11409.37    10564.96    266.68 o 
   6   0   0    23145.58    20170.39    507.86 o 
   8   0   0    10959.02    11033.47    194.97 o 
  10   0   0    43420.22    38090.41    652.80 o 
  12   0   0    63540.69    50200.88    862.13 o 
  14   0   0    66639.55    56793.11    973.69 o 
  16   0   0    61294.59    56012.34   1160.65 o 
  18   0   0    54686.88    54975.68    941.31 o 
  20   0   0      164.92      112.92      6.99 o 
  22   0   0     3789.41     3498.56     67.90 o 
  24   0   0     2696.56     3047.91     61.04 o 
  26   0   0     5443.64     5237.17    144.67 o 
  28   0   0     1013.11     1080.40     41.21 o 
  30   0   0      843.37      824.79     35.14 o 
  32   0   0     2105.49     1822.90     62.61 o 
  34   0   0     1738.42     1426.80     53.52 o 
  36   0   0        4.38       18.37      8.92 o 
  38   0   0     1538.55     1474.61     57.26 o 
  40   0   0     1889.36     1885.69     69.75 o 
  42   0   0        0.50       21.40     10.70 o 
  44   0   0        0.88       11.06     11.42 o 
   1   1   0      224.12      158.57      7.49 o 
   3   1   0     1519.48     1288.86     33.62 o 
   5   1   0     4400.99     4134.89     75.49 o 
   7   1   0     1484.68     1514.97     35.18 o 
   9   1   0      226.93      181.11      4.71 o 
  11   1   0      895.60      864.19     13.19 o 
  13   1   0     3808.54     3795.20     43.55 o 
  15   1   0       98.77       97.69      3.90 o 
  17   1   0      708.53      881.56     14.71 o 
  19   1   0        4.56       20.15      2.66 o 
  21   1   0      370.88      466.86     12.01 o 
  23   1   0        2.42        0.51      2.56 o 
  25   1   0        6.31       12.12      3.60 o 
  27   1   0        3.18       12.71      3.81 o 
  29   1   0      336.01      379.64     12.57 o 
  31   1   0        7.59        7.14      4.09 o 
  33   1   0       96.95      107.60      9.90 o 
  35   1   0      185.07      165.03     11.95 o 
  37   1   0      254.67      206.27     13.54 o 
  39   1   0       11.39        8.78      6.29 o 
  41   1   0        3.38       16.88      7.03 o 
  43   1   0      217.03      198.62     15.32 o 
   0   2   0    50668.73    41746.07   3045.37 o 
   2   2   0    21398.36    20006.74    412.17 o 
   4   2   0    15918.82    16353.32    202.30 o 
   6   2   0     7610.10     7278.18     82.33 o 
   8   2   0     3468.65     3771.32     48.52 o 
  10   2   0       21.87       11.50      1.59 o 
  12   2   0      985.58     1021.41     21.48 o 
  14   2   0     2079.12     2014.90     25.17 o 
  16   2   0     1764.67     1591.25     20.96 o 
  18   2   0    23949.44    23949.26    260.58 o 
  20   2   0    20693.73    20448.82    223.77 o 
  22   2   0        0.35       35.38      8.55 o 
  24   2   0       48.69       39.81      3.29 o 
  26   2   0       32.33       20.40      3.37 o 
  28   2   0     1724.67     1646.35     31.73 o 
  30   2   0     1604.56     1730.88     33.56 o 
  32   2   0        9.34       -2.44      4.83 o 
  34   2   0      367.60      347.97     15.38 o 
  36   2   0      533.28      583.26     23.81 o 
  38   2   0      867.94      975.97     45.22 o 
  40   2   0     2257.88     2146.56     54.88 o 
  42   2   0      331.07      364.44     32.11 o 
   1   3   0     1766.89     1762.09     39.77 o 
   3   3   0      295.51      362.19     30.50 o 
   5   3   0      297.33      335.37     10.02 o 
   7   3   0     1448.08     1306.11     17.65 o 
   9   3   0      170.06      166.97      4.84 o 
  11   3   0       89.05       90.08      4.50 o 
  13   3   0     2081.98     1914.79     24.74 o 
  15   3   0       18.20        9.81      2.16 o 
  17   3   0       70.73       89.87      4.07 o 
  19   3   0      210.01      185.05      5.80 o 
  21   3   0       66.43       58.43      3.77 o 
  23   3   0        1.48        5.18      3.03 o 
  25   3   0      504.87      484.23     11.82 o 
  27   3   0      558.59      540.61     13.02 o 
  29   3   0       26.00       28.98      4.38 o 
  31   3   0       17.69       22.93      4.54 o 
  33   3   0       24.36       16.48      5.32 o 
  35   3   0       80.51       81.97      7.66 o 
  37   3   0      200.15      212.06     11.20 o 
  39   3   0       28.01       44.44      9.09 o 
  41   3   0        9.50        2.57      7.03 o 
   0   4   0     8078.46     7032.33    128.66 o 
   2   4   0    24281.65    23413.97    437.58 o 
   4   4   0      432.43      396.61     11.46 o 
   6   4   0       23.20       47.50      7.52 o 
   8   4   0       38.74       23.18      2.66 o 
  10   4   0      229.09      177.53      5.05 o 
  12   4   0      152.37      200.13      5.97 o 
  14   4   0      810.91      774.85     13.09 o 
  16   4   0     2018.17     2264.65     29.77 o 
  18   4   0      818.03      706.32     12.70 o 
  20   4   0     3731.72     3906.28     48.08 o 
  22   4   0     1231.57     1199.00     21.30 o 
  24   4   0      872.75      926.24     19.57 o 
  26   4   0        6.52        7.18      4.28 o 
  28   4   0      280.08      277.31     11.78 o 
  30   4   0      133.67      133.88      8.97 o 
  32   4   0      508.89      494.11     16.42 o 
  34   4   0       62.65       76.21     10.10 o 
  36   4   0     1845.43     1858.56     49.00 o 
  38   4   0      841.08      866.89     47.81 o 
   1   5   0        0.65       -4.18      2.79 o 
   3   5   0      474.60      518.39     17.44 o 
   5   5   0     2391.49     2420.37     36.68 o 
   7   5   0     1382.99     1508.39     28.53 o 
   9   5   0     5348.68     5053.50     61.63 o 
  11   5   0       29.64       33.41      3.81 o 
  13   5   0      388.21      378.67      9.60 o 
  15   5   0      116.51      129.33      6.71 o 
  17   5   0      932.77      898.60     18.22 o 
  19   5   0     2087.43     2128.85     34.07 o 
  21   5   0     2563.76     2521.58     46.12 o 
  23   5   0      114.19      108.76     10.50 o 
  25   5   0      244.34      249.61     20.42 o 
  27   5   0     4338.73     4278.92    131.02 o 
  29   5   0      100.28      115.77     12.44 o 
  31   5   0     1480.39     1513.38     42.84 o 
  33   5   0      565.01      559.13     23.92 o 
  35   5   0      122.33      136.08     25.95 o 
   0   6   0    13082.03    12684.72    229.72 o 
   2   6   0    14550.15    14088.76    179.47 o 
   4   6   0     2508.80     2463.60     44.29 o 
   6   6   0       90.56       92.76     13.83 o 
   8   6   0       43.07       47.49      8.44 o 
  10   6   0     6227.42     6332.37     99.16 o 
  12   6   0     1917.88     1829.16     36.38 o 
  14   6   0     1638.18     1626.48     33.47 o 
  16   6   0       36.56       37.06      6.22 o 
  18   6   0      677.91      740.94     20.59 o 
  20   6   0     2988.39     3093.89    104.71 o 
  22   6   0     1143.15     1133.82     35.00 o 
  24   6   0      228.39      213.07     15.51 o 
  26   6   0     1413.35     1455.03     42.31 o 
  28   6   0      478.04      517.08     23.93 o 
  30   6   0      212.54      211.40     16.44 o 
  32   6   0        5.05       14.33      8.61 o 
   1   7   0      970.36     1001.23     33.08 o 
   3   7   0      557.05      526.91     20.68 o 
   5   7   0        0.08        5.90      6.30 o 
   7   7   0     1564.37     1554.00     33.49 o 
   9   7   0     2037.83     2128.96     42.02 o 
  11   7   0      409.85      412.40     19.21 o 
  13   7   0      988.97      983.63     25.50 o 
  15   7   0      117.91      115.28      9.73 o 
  17   7   0       18.08       17.84      8.26 o 
  19   7   0      180.40      181.17     14.72 o 
  21   7   0      887.65      887.36     31.74 o 
  23   7   0       79.92       86.72     12.72 o 
  25   7   0     1031.98     1068.25     36.66 o 
  27   7   0       71.33       87.42     13.58 o 
   0   8   0     1412.47     1295.17     52.44 o 
   2   8   0      307.52      303.71     16.90 o 
   4   8   0       33.56       26.57      9.02 o 
   6   8   0        6.89        8.13      7.77 o 
   8   8   0      147.62      156.57     13.43 o 
  10   8   0        0.10       -8.81      6.67 o 
  12   8   0      191.41      152.54     15.25 o 
  14   8   0      123.91      130.45     14.80 o 
  16   8   0      850.19      910.95     44.60 o 
  18   8   0      870.86      910.77     45.13 o 
  20   8   0      485.30      518.70     34.07 o 
 -43   1   1      357.08      341.35     18.57 o 
 -41   1   1       19.31       17.22      7.94 o 
 -39   1   1        2.87        5.59      6.18 o 
 -37   1   1        0.38        1.89      5.74 o 
 -35   1   1      172.01      148.92     11.22 o 
 -33   1   1       13.42       31.80      6.61 o 
 -31   1   1     3154.70     3175.76     67.92 o 
 -29   1   1     3012.58     2901.96    108.99 o 
 -27   1   1    10405.49    10369.96    192.67 o 
 -25   1   1     6726.29     6806.50    129.22 o 
 -23   1   1      138.90      136.68      8.14 o 
 -21   1   1     1788.89     1934.43     33.22 o 
 -19   1   1    11732.71    12404.55    179.71 o 
 -17   1   1    10222.36    10161.56    147.68 o 
 -15   1   1    14271.67    13520.96    166.75 o 
 -13   1   1      435.45      526.38      9.31 o 
 -11   1   1      259.70      317.65      5.73 o 
  -9   1   1    36385.54    32460.85    394.01 o 
  -7   1   1    49601.54    41857.45   1246.29 o 
  -5   1   1    70305.44    58655.63   2674.80 o 
  -3   1   1    11199.48    11076.58    328.94 o 
   3   1   1     2333.24     2617.78     68.86 o 
   5   1   1      604.82      576.18     33.89 o 
   7   1   1      206.56      247.73      5.00 o 
   9   1   1     8922.11     8258.11     91.00 o 
  11   1   1    11325.86    10863.24    119.28 o 
  13   1   1    37245.55    34534.07    372.77 o 
  15   1   1     5920.10     6140.20     69.53 o 
  17   1   1       37.54       86.58      4.35 o 
  19   1   1     3878.61     3821.23     45.50 o 
  21   1   1     3066.38     2780.49     34.78 o 
  23   1   1     2151.20     2213.11     33.10 o 
  25   1   1     1010.21     1020.17     24.75 o 
  27   1   1      844.68      827.29     19.45 o 
  29   1   1     1956.84     1929.44     36.49 o 
  31   1   1     4091.97     4270.18     70.60 o 
  33   1   1     2756.87     2833.65     50.94 o 
  35   1   1     1051.84     1015.72     24.69 o 
  37   1   1      244.50      201.95     23.63 o 
  39   1   1      272.55      260.14     16.06 o 
  41   1   1      146.75      134.86     12.85 o 
  43   1   1      116.88      121.08     16.50 o 
 -44   2   1        5.92        9.60      7.39 o 
 -42   2   1      235.60      211.83     32.64 o 
 -40   2   1        3.72        8.32      6.99 o 
 -38   2   1       32.95       13.11      6.42 o 
 -36   2   1     1222.61      948.84     29.70 o 
 -34   2   1      340.80      252.60     20.87 o 
 -32   2   1      172.06      141.38     10.77 o 
 -30   2   1        0.01        4.73      4.60 o 
 -28   2   1        0.85       -2.26      3.09 o 
 -26   2   1      624.74      644.01     13.65 o 
 -24   2   1     1167.52     1281.13     19.01 o 
 -22   2   1       11.31        9.63      2.36 o 
 -20   2   1     2626.13     2855.98     35.33 o 
 -18   2   1    19947.36    21828.75    238.12 o 
 -16   2   1     5760.43     6588.24     74.62 o 
 -14   2   1      282.71      342.29      6.69 o 
 -12   2   1       93.90       95.10      4.77 o 
 -10   2   1     3835.70     3733.41     44.20 o 
  -8   2   1       54.96       77.88      5.61 o 
  -6   2   1     2214.64     2296.04     31.08 o 
  -4   2   1      505.59      476.37     10.80 o 
  -2   2   1    69956.73    64767.57   1645.81 o 
   0   2   1   182904.50   162076.69   5449.67 o 
   2   2   1    20921.74    20251.52    421.08 o 
   4   2   1      795.74      756.62     12.84 o 
   6   2   1     5199.17     4858.45     54.91 o 
   8   2   1        7.15        9.14      1.35 o 
  10   2   1     1482.98     1525.26     19.44 o 
  12   2   1        9.15        5.69      1.46 o 
  14   2   1     1681.42     1742.32     22.27 o 
  16   2   1     5292.44     5791.26     66.10 o 
  18   2   1     8064.79     8679.71     97.35 o 
  20   2   1      205.59      284.20      7.80 o 
  22   2   1      698.86      690.11     13.82 o 
  24   2   1        5.50        8.50      2.98 o 
  26   2   1      404.50      437.05     11.01 o 
  28   2   1       29.75       42.80      6.77 o 
  30   2   1     1033.81      979.14     22.85 o 
  32   2   1       69.19       76.57      6.89 o 
  34   2   1      634.25      534.95     16.79 o 
  36   2   1        1.81        1.03      4.55 o 
  38   2   1      178.18      183.39     10.84 o 
  40   2   1      252.39      215.64     17.12 o 
  42   2   1       38.39       55.71     10.61 o 
 -41   3   1      246.69      202.70     33.35 o 
 -39   3   1        6.60       -1.88      6.05 o 
 -37   3   1      607.28      627.14     23.98 o 
 -35   3   1       28.89       37.64      7.61 o 
 -33   3   1      732.70      759.06     25.60 o 
 -31   3   1       55.07       50.02      5.19 o 
 -29   3   1      117.55      123.02      6.65 o 
 -27   3   1     5120.65     4856.61     66.35 o 
 -25   3   1     5848.13     5905.33     69.70 o 
 -23   3   1     2792.64     2645.47     34.24 o 
 -21   3   1     3234.98     3275.29     40.64 o 
 -19   3   1     1106.11     1093.07     16.51 o 
 -17   3   1     1738.37     1792.22     23.93 o 
 -15   3   1       38.18       23.80      5.80 o 
 -13   3   1      349.16      377.68      7.50 o 
 -11   3   1      367.22      430.87      8.35 o 
  -9   3   1     1143.44      839.96     14.71 o 
  -7   3   1      637.52      493.23     10.27 o 
  -5   3   1     7043.97     7952.44    100.72 o 
  -3   3   1       77.75      142.61      5.12 o 
  -1   3   1    10479.02    10798.86    134.90 o 
   1   3   1       94.90       83.12      4.03 o 
   3   3   1     1044.61      868.10     23.81 o 
   5   3   1    17906.18    19097.29    234.88 o 
   7   3   1    12049.40    13280.53    134.78 o 
   9   3   1    36227.66    37129.45    401.59 o 
  11   3   1    21595.76    22042.17    240.48 o 
  13   3   1    11274.60    10796.05    120.19 o 
  15   3   1     7684.34     7756.20     87.89 o 
  17   3   1     1246.57     1492.47     20.68 o 
  19   3   1     3100.18     3148.34     38.94 o 
  21   3   1    10667.58    10772.48    136.64 o 
  23   3   1     1044.82     1086.99     19.68 o 
  25   3   1     1016.32     1106.29     20.30 o 
  27   3   1     1798.72     1787.39     29.24 o 
  29   3   1      266.47      296.22      9.91 o 
  31   3   1     3779.48     3740.34     54.24 o 
  33   3   1     2968.03     3007.75     53.78 o 
  35   3   1      578.50      615.14     18.69 o 
  37   3   1       21.76       18.58      5.97 o 
  39   3   1       61.91       79.04     13.32 o 
  41   3   1      109.11      100.25     19.62 o 
 -40   4   1      247.30      217.84     15.97 o 
 -38   4   1      192.26      190.09     14.44 o 
 -36   4   1      286.51      308.68     16.96 o 
 -34   4   1      272.21      259.21     12.34 o 
 -32   4   1      953.48      868.99     22.72 o 
 -30   4   1       27.85       28.51      5.89 o 
 -28   4   1      183.84      148.91      9.21 o 
 -26   4   1      401.36      390.16     13.56 o 
 -24   4   1      111.22      111.77      6.40 o 
 -22   4   1      496.54      517.94     12.74 o 
 -20   4   1       27.21       32.65      4.18 o 
 -18   4   1     1665.62     1700.15     27.53 o 
 -16   4   1     1237.27     1183.56     20.84 o 
 -14   4   1        0.83       -1.14      1.77 o 
 -12   4   1        1.36        2.08      1.75 o 
 -10   4   1      230.25      254.26      5.82 o 
  -8   4   1      264.36      263.98      6.36 o 
  -6   4   1      168.71      184.50      6.67 o 
  -4   4   1     1037.42     1000.91     17.86 o 
  -2   4   1     3244.40     3175.02     75.97 o 
   0   4   1     7976.49     7935.58    101.81 o 
   2   4   1    13885.24    14066.46    175.49 o 
   4   4   1     1249.08     1332.24     34.19 o 
   6   4   1       26.65       40.74      5.46 o 
   8   4   1        5.26        2.59      2.67 o 
  10   4   1       15.68       14.03      2.47 o 
  12   4   1     4938.60     4966.87     58.68 o 
  14   4   1      279.81      309.70      7.58 o 
  16   4   1     2138.12     2146.24     28.54 o 
  18   4   1      916.49      935.70     15.46 o 
  20   4   1     3480.53     3528.10     49.91 o 
  22   4   1      381.46      381.00     11.64 o 
  24   4   1      648.47      685.31     15.29 o 
  26   4   1       37.68       36.38      4.90 o 
  28   4   1      450.12      444.25     14.93 o 
  30   4   1     1184.77     1157.58     34.18 o 
  32   4   1      279.52      240.05     15.38 o 
  34   4   1       26.25       23.72     13.02 o 
  36   4   1       10.34       17.66     11.06 o 
  38   4   1       41.75       45.84     16.41 o 
 -37   5   1      137.37      133.90     13.85 o 
 -35   5   1        5.16        9.20      7.44 o 
 -33   5   1      443.78      449.29     21.26 o 
 -31   5   1      217.33      229.46     15.31 o 
 -29   5   1     1609.22     1645.88     35.21 o 
 -27   5   1     3816.65     3890.00     67.26 o 
 -25   5   1      869.93      937.34     23.54 o 
 -23   5   1       24.37       25.03      4.81 o 
 -21   5   1      891.85      875.50     18.55 o 
 -19   5   1     1366.97     1314.30     24.04 o 
 -17   5   1     4232.97     4268.23     60.30 o 
 -15   5   1     1401.37     1408.16     22.33 o 
 -13   5   1      947.29     1046.61     20.33 o 
 -11   5   1      969.56      880.83     16.01 o 
  -9   5   1    12025.75    11845.96    151.08 o 
  -7   5   1    10874.23    10807.83    138.39 o 
  -5   5   1     8162.69     7947.45    103.84 o 
  -3   5   1     2411.18     2368.58     36.13 o 
  -1   5   1     4270.85     4315.54     59.72 o 
   1   5   1      424.57      458.39     16.80 o 
   3   5   1      393.53      413.88     10.99 o 
   5   5   1        1.57       -3.07      2.84 o 
   7   5   1      209.53      242.94      7.17 o 
   9   5   1      532.52      560.72     11.21 o 
  11   5   1     1839.46     1868.84     26.64 o 
  13   5   1     3010.19     3068.36     52.17 o 
  15   5   1      114.21       86.09      6.85 o 
  17   5   1       13.36       22.93      4.93 o 
  19   5   1     1062.85     1074.51     48.34 o 
  21   5   1     1895.80     1799.76     45.54 o 
  23   5   1      165.26      176.05     13.45 o 
  25   5   1      652.75      704.08     25.97 o 
  27   5   1        2.71       13.32      9.45 o 
  29   5   1     1147.84     1181.05     96.59 o 
  31   5   1     3894.24     3995.87     87.62 o 
  33   5   1      969.47      967.08     45.31 o 
  35   5   1      255.80      286.50     18.73 o 
 -32   6   1      227.16      238.58     36.12 o 
 -30   6   1      151.43      158.70     14.98 o 
 -28   6   1      457.53      484.75     22.80 o 
 -26   6   1       95.43       93.71     11.82 o 
 -24   6   1       52.89       48.20      9.60 o 
 -22   6   1        2.21        6.80      6.74 o 
 -20   6   1      437.39      428.40     15.49 o 
 -18   6   1     1935.80     1916.97     38.27 o 
 -16   6   1      564.02      589.36     15.41 o 
 -14   6   1        3.78        5.43      3.80 o 
 -12   6   1      198.24      234.69      8.85 o 
 -10   6   1     1721.26     1707.75     29.67 o 
  -8   6   1     1128.13     1140.88     22.27 o 
  -6   6   1      175.67      161.49      8.39 o 
  -4   6   1      794.15      791.16     17.57 o 
  -2   6   1      496.62      460.05     13.12 o 
   0   6   1     2097.14     2081.82     39.37 o 
   2   6   1     7708.84     7735.01    118.11 o 
   4   6   1     3604.47     3570.24     60.46 o 
   6   6   1        2.73       -0.74      8.03 o 
   8   6   1      167.79      165.71     10.02 o 
  10   6   1      242.69      245.56     11.81 o 
  12   6   1      853.51      895.25     22.47 o 
  14   6   1     1321.94     1283.27     28.53 o 
  16   6   1      377.66      371.14     18.41 o 
  18   6   1       93.66       91.22     10.84 o 
  20   6   1     1544.24     1588.87     61.09 o 
  22   6   1     2773.95     2753.75     65.25 o 
  24   6   1      247.77      273.72     17.16 o 
  26   6   1      743.21      742.76     28.30 o 
  28   6   1       28.71       33.03     11.77 o 
  30   6   1      121.37      135.35     14.20 o 
  32   6   1        5.77       13.38      9.13 o 
 -27   7   1     1178.39     1240.06     40.13 o 
 -25   7   1       90.12       93.41     13.16 o 
 -23   7   1      359.68      378.12     21.11 o 
 -21   7   1       76.57       87.59     23.37 o 
 -19   7   1      121.69      119.10     11.70 o 
 -17   7   1      214.34      237.61     17.79 o 
 -15   7   1      257.27      263.94     15.51 o 
 -13   7   1      279.51      275.87     15.73 o 
 -11   7   1     1556.75     1605.74     41.12 o 
  -9   7   1     2476.33     2420.49     55.18 o 
  -7   7   1      980.01      988.51     29.82 o 
  -5   7   1      890.85      851.85     26.99 o 
  -3   7   1      392.24      404.71     22.30 o 
  -1   7   1      154.47      153.32     11.67 o 
   1   7   1     2189.38     2223.58     43.00 o 
   3   7   1      275.59      271.02     12.67 o 
   5   7   1       34.69       22.03      6.41 o 
   7   7   1       50.95       53.69      7.56 o 
   9   7   1       99.64      101.28      8.95 o 
  11   7   1     6580.69     6742.91    120.97 o 
  13   7   1     2548.04     2664.81     50.46 o 
  15   7   1     1716.51     1808.60     48.83 o 
  17   7   1      549.09      500.51     36.21 o 
  19   7   1      550.63      614.05     26.23 o 
  21   7   1       91.02       77.59     11.74 o 
  23   7   1        2.23       -4.85     10.35 o 
  25   7   1      199.12      224.96     32.82 o 
 -20   8   1      748.26      738.63     39.78 o 
 -18   8   1      542.54      530.83     33.71 o 
 -16   8   1      279.82      318.87     18.37 o 
 -14   8   1      227.95      242.89     29.17 o 
 -12   8   1       74.09       80.60     11.06 o 
 -10   8   1     1200.68     1141.47     74.83 o 
  -8   8   1        0.42        9.95      7.76 o 
  -6   8   1     1199.55     1190.83     35.44 o 
  -4   8   1       96.01       97.07     11.35 o 
  -2   8   1        5.29       17.55     17.84 o 
   0   8   1      455.21      474.06     20.99 o 
   2   8   1     2562.02     2522.66     58.71 o 
   4   8   1      483.16      497.47     21.94 o 
   6   8   1       44.88       43.13     21.14 o 
   8   8   1      451.12      394.60     19.82 o 
  10   8   1      230.15      232.03     30.33 o 
  12   8   1        1.33      -15.52     10.35 o 
  14   8   1        1.57        5.17     12.31 o 
  16   8   1       65.30       44.95     15.70 o 
  18   8   1      141.90      165.44     16.67 o 
 -44   0   2        0.16       -2.85      8.56 o 
 -42   0   2      369.03      333.20     24.97 o 
 -40   0   2        2.28        8.74      8.92 o 
 -38   0   2     2255.33     1901.04     67.61 o 
 -36   0   2       55.35      165.71     16.41 o 
 -34   0   2     5567.60     5346.88    151.63 o 
 -32   0   2     2520.41     2660.42     82.95 o 
 -30   0   2     2514.36     2495.77     77.60 o 
 -28   0   2     1654.18     2060.51     65.29 o 
 -26   0   2     2097.80     2151.67     66.72 o 
 -24   0   2      585.01      795.72     30.86 o 
 -22   0   2     3212.94     3412.66     96.33 o 
 -20   0   2    17137.00    18097.21    459.34 o 
 -18   0   2    34757.18    36703.71    919.39 o 
 -16   0   2     8220.94     7435.04    193.01 o 
 -14   0   2    19333.41    19203.37    484.13 o 
 -12   0   2    26565.88    23720.04    595.27 o 
 -10   0   2    15396.82    15627.13    393.69 o 
  -8   0   2        0.66       41.03      4.10 o 
  -6   0   2    14084.85    13449.42    339.11 o 
  -4   0   2     3993.67     4114.98     78.62 o 
  -2   0   2   122827.02    95093.01   2383.74 o 
   0   0   2    66894.80    65211.04   1641.31 o 
   2   0   2    24308.80    25118.04    632.55 o 
   4   0   2    72012.84    66970.98   2607.70 o 
   6   0   2    31169.92    30006.91    542.38 o 
   8   0   2      343.42      474.35     13.29 o 
  10   0   2     8751.66     8947.40    157.47 o 
  12   0   2    12823.76    12653.94    221.97 o 
  14   0   2      219.23      205.54     16.23 o 
  16   0   2    21229.24    22239.46    385.59 o 
  18   0   2     2214.16     2285.71     46.67 o 
  20   0   2     3176.47     3198.55     62.98 o 
  22   0   2     1949.48     1955.96     42.37 o 
  24   0   2    10003.86     9727.65    176.02 o 
  26   0   2     1841.10     1716.61     52.44 o 
  28   0   2     5964.36     6318.11    120.03 o 
  30   0   2      233.45      204.30     13.29 o 
  32   0   2      215.06      176.27     23.01 o 
  34   0   2        4.33       24.39     15.96 o 
  36   0   2        2.97       12.65      6.32 o 
  38   0   2        6.85        6.60      9.45 o 
  40   0   2      118.78      106.49     17.48 o 
  42   0   2     1266.26     1396.83     60.83 o 
 -45   1   2       11.85       11.82      7.72 o 
 -43   1   2        5.07        8.65      7.18 o 
 -41   1   2      229.22      179.18     14.45 o 
 -39   1   2      144.69      101.78     10.29 o 
 -37   1   2       14.81       12.09      5.99 o 
 -35   1   2       27.03       22.51      6.36 o 
 -33   1   2       73.77      106.04     20.69 o 
 -31   1   2      340.17      322.38     18.11 o 
 -29   1   2      216.14      215.89     11.48 o 
 -27   1   2       80.22       69.20      6.87 o 
 -25   1   2       11.29       17.62      4.73 o 
 -23   1   2      265.65      365.48     13.49 o 
 -21   1   2      805.09      957.61     24.03 o 
 -19   1   2       69.39      115.23     10.17 o 
 -17   1   2     1716.21     1578.46     39.59 o 
 -15   1   2       12.56       14.44      2.87 o 
 -13   1   2       59.09       76.68      4.65 o 
 -11   1   2      904.89      930.47     26.26 o 
  -9   1   2      533.33      471.99      7.66 o 
  -7   1   2       11.19        7.04      1.53 o 
  -5   1   2    11403.90    10803.75    193.83 o 
  -3   1   2     1633.16     1482.93     49.36 o 
  -1   1   2     4130.95     3690.03    126.92 o 
   1   1   2     9666.41     8478.21    148.65 o 
   3   1   2    10318.72     9587.94    203.50 o 
   5   1   2     2447.35     2333.62     32.43 o 
   7   1   2     1271.89     1264.06     27.32 o 
   9   1   2      636.62      691.25     17.72 o 
  11   1   2        7.60       12.35      1.75 o 
  13   1   2      736.44      672.04     12.11 o 
  15   1   2     1100.97     1091.04     15.48 o 
  17   1   2        2.39        4.53      1.82 o 
  19   1   2      830.49      866.83     13.70 o 
  21   1   2      561.88      609.54     10.99 o 
  23   1   2      315.73      284.41      7.36 o 
  25   1   2      224.17      250.53      8.54 o 
  27   1   2       20.24       20.31      5.37 o 
  29   1   2     1459.67     1402.67     25.15 o 
  31   1   2       52.24       70.98      6.86 o 
  33   1   2      114.42      130.18      9.55 o 
  35   1   2       69.10       91.77      8.36 o 
  37   1   2        2.95       -1.44      4.59 o 
  39   1   2      235.38      179.20     11.30 o 
  41   1   2       19.56       24.76      8.64 o 
 -44   2   2       63.07       90.00     11.98 o 
 -42   2   2      669.09      611.42     24.88 o 
 -40   2   2      493.46      486.39     31.13 o 
 -38   2   2       23.38       25.86     24.17 o 
 -36   2   2      100.35      104.70     10.28 o 
 -34   2   2       74.21      112.80     20.07 o 
 -32   2   2     2884.83     2741.02     60.90 o 
 -30   2   2     2576.54     2425.31     43.42 o 
 -28   2   2      374.38      329.63     11.46 o 
 -26   2   2     1581.67     1488.18     35.91 o 
 -24   2   2     2925.99     2937.60     49.01 o 
 -22   2   2     6355.34     6331.34     82.77 o 
 -20   2   2       15.61       40.97      3.60 o 
 -18   2   2     5814.82     5717.52     86.71 o 
 -16   2   2    24223.10    23316.30    286.13 o 
 -14   2   2      136.01       75.63      8.08 o 
 -12   2   2     1064.54     1377.55     18.95 o 
 -10   2   2     7718.61     7799.40     89.04 o 
  -8   2   2    36821.84    34495.90    527.50 o 
  -6   2   2    17830.19    17493.64    214.76 o 
  -4   2   2    11340.63    12603.20    155.56 o 
  -2   2   2    98954.66    74451.76   3733.87 o 
   0   2   2     3353.80     3975.04     51.62 o 
   2   2   2   114626.27    97541.73   2826.20 o 
   4   2   2    26151.67    24825.97    356.42 o 
   6   2   2    37244.50    34457.72    630.12 o 
   8   2   2     9730.39     8831.80     98.03 o 
  10   2   2     5603.17     5456.46     68.48 o 
  12   2   2      647.54      709.44     11.16 o 
  14   2   2     1726.42     1977.04     25.43 o 
  16   2   2     6837.79     7223.29     82.21 o 
  18   2   2       18.58       18.97      2.91 o 
  20   2   2     2040.31     2384.36     81.15 o 
  22   2   2     5583.77     5552.86     73.56 o 
  24   2   2     2756.95     2635.14     38.72 o 
  26   2   2        4.33        9.33      7.00 o 
  28   2   2     2197.06     2202.31     40.77 o 
  30   2   2     2226.06     2158.93     40.82 o 
  32   2   2     2364.54     2182.52     41.81 o 
  34   2   2       86.73       99.72      8.45 o 
  36   2   2        8.24       -1.33      6.28 o 
  38   2   2        0.48       16.83      5.92 o 
  40   2   2     1086.44     1145.29     29.22 o 
 -43   3   2      120.04      121.09     17.75 o 
 -41   3   2       87.00       85.63     10.99 o 
 -39   3   2       41.83       41.71      8.77 o 
 -37   3   2        2.00       -5.04      6.51 o 
 -35   3   2       55.33       32.45      7.49 o 
 -33   3   2      738.76      704.01     24.04 o 
 -31   3   2      937.97      920.55     27.76 o 
 -29   3   2      180.01      183.35      8.06 o 
 -27   3   2      253.37      232.08      8.66 o 
 -25   3   2      547.68      580.97     13.55 o 
 -23   3   2      830.78      788.77     16.74 o 
 -21   3   2     1730.30     1716.99     27.38 o 
 -19   3   2      763.46      873.78     14.09 o 
 -17   3   2      444.95      481.27      9.23 o 
 -15   3   2      929.38      928.93     25.16 o 
 -13   3   2     2588.79     2642.26     31.92 o 
 -11   3   2       25.11       15.59      2.27 o 
  -9   3   2      838.15      908.54     15.70 o 
  -7   3   2     1143.61     1226.97     28.19 o 
  -5   3   2     2044.86     1981.70     28.71 o 
  -3   3   2     2034.34     1885.36     28.82 o 
  -1   3   2     8658.68     8371.87    106.52 o 
   1   3   2      304.28      239.77      9.00 o 
   3   3   2     1290.95     1227.78     22.32 o 
   5   3   2     1509.74     1382.36     18.45 o 
   7   3   2      136.28       66.27      3.29 o 
   9   3   2     3764.47     3878.33     45.79 o 
  11   3   2     1712.62     1827.99     23.83 o 
  13   3   2      922.35      894.23     13.66 o 
  15   3   2     2467.96     2484.05     31.22 o 
  17   3   2        0.93        5.29      5.19 o 
  19   3   2       88.35       85.65      5.07 o 
  21   3   2      219.30      244.51      8.31 o 
  23   3   2      355.40      340.21     10.02 o 
  25   3   2     4089.95     3996.55     56.14 o 
  27   3   2      892.31      888.80     18.18 o 
  29   3   2      355.42      366.96     11.42 o 
  31   3   2       88.87       71.13      7.29 o 
  33   3   2      598.41      585.89     18.91 o 
  35   3   2       65.24       56.81      9.53 o 
  37   3   2      288.90      288.10     24.35 o 
  39   3   2        1.25        1.35     12.49 o 
 -40   4   2      108.46       96.09     11.83 o 
 -38   4   2       40.14       39.34      9.00 o 
 -36   4   2     1055.92     1022.05     32.55 o 
 -34   4   2       38.92       48.82      8.92 o 
 -32   4   2      719.89      746.66     20.81 o 
 -30   4   2     3552.29     3465.00     60.49 o 
 -28   4   2       48.28       40.33      6.20 o 
 -26   4   2        1.77        5.07      3.59 o 
 -24   4   2      892.73      934.55     18.91 o 
 -22   4   2        1.97        2.70      3.17 o 
 -20   4   2      300.99      288.50      9.33 o 
 -18   4   2       44.94       66.00      4.99 o 
 -16   4   2     3198.40     3166.99     41.18 o 
 -14   4   2     1049.69      888.88     18.39 o 
 -12   4   2      690.77      700.75     12.00 o 
 -10   4   2     2646.34     2887.29     41.49 o 
  -8   4   2     1245.63     1474.58     24.00 o 
  -6   4   2      628.65      674.57     13.65 o 
  -4   4   2        8.19        7.91      4.82 o 
  -2   4   2    10662.49    10996.12    161.86 o 
   0   4   2     4505.84     4582.07     61.46 o 
   2   4   2    34191.89    34365.88    637.17 o 
   4   4   2    34046.50    33394.30    408.72 o 
   6   4   2       27.03       86.57      6.33 o 
   8   4   2     1399.27     1455.57     31.14 o 
  10   4   2      532.49      645.13     11.47 o 
  12   4   2     2399.87     2476.50     31.86 o 
  14   4   2     2310.63     2214.09     29.12 o 
  16   4   2       21.86       28.08      3.66 o 
  18   4   2     2840.54     2957.10     42.89 o 
  20   4   2     4295.81     4786.87     76.18 o 
  22   4   2    10879.78    11259.46    165.93 o 
  24   4   2       45.61       61.32      9.93 o 
  26   4   2     4554.70     4662.55     75.75 o 
  28   4   2      135.80      130.16      9.32 o 
  30   4   2       25.35       24.44      7.36 o 
  32   4   2      783.51      815.19     27.63 o 
  34   4   2      737.95      744.70     44.95 o 
  36   4   2       57.20       60.65     17.48 o 
 -37   5   2      198.78      192.38     15.31 o 
 -35   5   2      125.51      113.57      9.68 o 
 -33   5   2        7.88        0.70      5.55 o 
 -31   5   2        1.73        0.80      5.53 o 
 -29   5   2      112.87       91.46      8.56 o 
 -27   5   2      103.26      109.40     10.33 o 
 -25   5   2     2770.97     2833.89     53.09 o 
 -23   5   2      768.20      731.74     17.01 o 
 -21   5   2      931.44      951.84     19.78 o 
 -19   5   2      131.72      134.09      7.28 o 
 -17   5   2      115.43      129.66      6.44 o 
 -15   5   2     1368.96     1293.97     21.32 o 
 -13   5   2       39.68       44.68      4.39 o 
 -11   5   2      184.64      215.33      9.60 o 
  -9   5   2      526.72      562.70     13.73 o 
  -7   5   2     5101.92     5104.05     69.65 o 
  -5   5   2      413.18      368.43     10.69 o 
  -3   5   2     6628.82     6503.07    162.55 o 
  -1   5   2        0.04        6.84      3.39 o 
   1   5   2      533.36      457.83     15.29 o 
   3   5   2     2310.60     2370.13     35.81 o 
   5   5   2      774.68      759.79     32.81 o 
   7   5   2      993.79     1040.76     19.40 o 
   9   5   2     1145.23     1301.20     25.14 o 
  11   5   2       81.94       82.92      5.59 o 
  13   5   2      599.40      594.71     13.73 o 
  15   5   2     3719.24     3772.96     62.62 o 
  17   5   2       63.92       61.54      6.42 o 
  19   5   2     1937.43     1896.16     47.16 o 
  21   5   2      349.46      348.73     18.13 o 
  23   5   2     1224.45     1179.68     35.12 o 
  25   5   2      660.69      638.07     24.83 o 
  27   5   2      637.01      667.98     25.92 o 
  29   5   2      546.30      569.08     24.42 o 
  31   5   2      275.91      304.09     49.14 o 
  33   5   2       85.77      111.66     21.23 o 
  35   5   2      245.61      267.56     30.50 o 
 -34   6   2      248.30      266.45     17.97 o 
 -32   6   2      870.45      856.91     31.19 o 
 -30   6   2      838.25      900.27     32.00 o 
 -28   6   2      708.14      716.30     27.65 o 
 -26   6   2      395.96      397.55     23.37 o 
 -24   6   2      772.60      780.75     22.01 o 
 -22   6   2        7.23       11.61      4.90 o 
 -20   6   2      292.20      279.00     10.92 o 
 -18   6   2      167.55      156.92     10.20 o 
 -16   6   2     1418.75     1400.18     23.76 o 
 -14   6   2     5773.14     5876.61     73.43 o 
 -12   6   2     1745.37     1805.92     31.18 o 
 -10   6   2      593.34      619.05     15.48 o 
  -8   6   2       42.88       34.39      6.10 o 
  -6   6   2      697.81      697.72     19.27 o 
  -4   6   2     1213.17     1327.59     28.78 o 
  -2   6   2       30.21       13.09      5.91 o 
   0   6   2       44.42       37.62      6.79 o 
   2   6   2     1627.44     1599.23     32.73 o 
   4   6   2     8379.63     8434.73    128.28 o 
   6   6   2     4725.14     4467.25     73.36 o 
   8   6   2     1825.21     1837.63     36.41 o 
  10   6   2        1.34       -1.40      4.87 o 
  12   6   2      322.71      329.59     14.31 o 
  14   6   2     1035.13     1079.86     43.88 o 
  16   6   2      229.11      217.38     14.95 o 
  18   6   2      129.03      118.99     12.11 o 
  20   6   2      157.74      178.08     21.76 o 
  22   6   2      894.95      925.54     32.10 o 
  24   6   2      513.07      512.34     23.40 o 
  26   6   2     1297.10     1298.36     40.27 o 
  28   6   2       94.75      104.21     13.27 o 
  30   6   2        2.11        7.90      7.93 o 
 -27   7   2      642.18      709.22     38.53 o 
 -25   7   2     1380.99     1489.24     59.58 o 
 -23   7   2      613.34      637.51     36.03 o 
 -21   7   2      588.49      609.38     24.08 o 
 -19   7   2        9.50       10.13      7.25 o 
 -17   7   2      405.59      433.75     19.49 o 
 -15   7   2      306.71      307.96     16.71 o 
 -13   7   2      118.52      125.12     11.41 o 
 -11   7   2     1237.65     1166.74     33.49 o 
  -9   7   2      169.90      156.85     10.25 o 
  -7   7   2      449.18      469.76     16.36 o 
  -5   7   2     1091.31     1135.77     27.11 o 
  -3   7   2      315.46      343.22     14.35 o 
  -1   7   2      807.63      759.91     21.37 o 
   1   7   2       82.68       96.18     11.53 o 
   3   7   2     1182.62     1183.30     28.08 o 
   5   7   2      295.99      332.47     14.05 o 
   7   7   2       92.40       85.30      9.68 o 
   9   7   2        2.54       -2.03      5.66 o 
  11   7   2      797.45      830.22     26.46 o 
  13   7   2      900.86      944.39     32.41 o 
  15   7   2      236.52      262.92     17.53 o 
  17   7   2     1274.05     1248.52     48.07 o 
  19   7   2      304.35      254.38     17.90 o 
  21   7   2      712.70      769.40     30.58 o 
  23   7   2      632.72      636.47     28.03 o 
  25   7   2        0.41       -8.04      7.62 o 
 -20   8   2       50.24       35.52     11.42 o 
 -18   8   2      229.70      263.55     26.94 o 
 -16   8   2      528.61      583.01     24.40 o 
 -14   8   2     1045.51     1061.16     33.71 o 
 -12   8   2        9.54        7.74      9.19 o 
 -10   8   2        2.45       -1.47      7.40 o 
  -8   8   2      874.70      866.53     29.32 o 
  -6   8   2      290.71      247.39     15.83 o 
  -4   8   2      332.92      347.17     18.16 o 
  -2   8   2       99.94       70.52     10.40 o 
   0   8   2      299.06      329.27     18.23 o 
   2   8   2      229.53      250.81     15.91 o 
   4   8   2     1562.60     1632.08    118.97 o 
   6   8   2     2573.61     2677.76     87.76 o 
   8   8   2      988.66     1021.75     27.62 o 
  10   8   2      105.51       89.84     12.62 o 
  12   8   2       32.81       27.88     13.20 o 
  14   8   2       21.88       22.06      9.43 o 
  16   8   2       48.47       50.04     14.63 o 
 -45   1   3       56.91       50.59     10.09 o 
 -43   1   3      763.49      763.71     57.70 o 
 -41   1   3      562.99      684.43     25.42 o 
 -39   1   3     1573.98     1590.82     42.18 o 
 -37   1   3        7.33       15.80      6.24 o 
 -35   1   3      186.01      146.97     11.09 o 
 -33   1   3      237.85      263.54     24.53 o 
 -31   1   3      349.00      362.30     15.26 o 
 -29   1   3      298.51      256.37     13.11 o 
 -27   1   3     1567.60     1594.69     37.71 o 
 -25   1   3     2903.61     2906.35     62.88 o 
 -23   1   3    12994.42    12513.94    228.43 o 
 -21   1   3    14241.28    13501.43    245.27 o 
 -19   1   3     2088.02     1821.41     46.25 o 
 -17   1   3     2428.19     2262.58     49.06 o 
 -15   1   3      344.98      429.74     12.77 o 
 -13   1   3      176.96      206.89      8.05 o 
 -11   1   3        0.55        0.58      1.24 o 
  -9   1   3    14808.05    14022.88    176.62 o 
  -7   1   3      865.60      852.86     15.57 o 
  -5   1   3    11439.03    10777.53    192.85 o 
  -3   1   3    20906.44    20636.36    547.31 o 
  -1   1   3    10574.66    10747.71    155.63 o 
   1   1   3     2283.31     2196.84     33.83 o 
   3   1   3      652.89      644.78     10.35 o 
   5   1   3     3508.14     3778.89     43.54 o 
   7   1   3      580.77      451.67      7.53 o 
   9   1   3      231.60      287.05     14.18 o 
  11   1   3     2080.16     2369.98     29.08 o 
  13   1   3      780.91      569.68      9.64 o 
  15   1   3    11332.57    11400.97    126.55 o 
  17   1   3    11962.94    11650.45    129.62 o 
  19   1   3     7019.54     6404.17     73.84 o 
  21   1   3     1095.78     1112.50     17.00 o 
  23   1   3      571.17      487.60     11.97 o 
  25   1   3     3726.35     3653.49     52.25 o 
  27   1   3       78.99       87.02      6.25 o 
  29   1   3      619.93      576.20     14.70 o 
  31   1   3      259.35      278.97     10.43 o 
  33   1   3      487.49      495.08     14.15 o 
  35   1   3     1366.43     1359.33     31.19 o 
  37   1   3     2228.80     2276.72     51.33 o 
  39   1   3      295.63      345.21     15.33 o 
  41   1   3        6.06        3.37     10.81 o 
 -44   2   3       49.90       43.72     10.43 o 
 -42   2   3        1.60        3.62     10.52 o 
 -40   2   3        6.75       10.66      7.13 o 
 -38   2   3      420.95      368.36     17.72 o 
 -36   2   3      679.23      597.31     22.32 o 
 -34   2   3      231.90      212.93     16.72 o 
 -32   2   3       81.25       69.42      9.62 o 
 -30   2   3       43.45       42.88      5.72 o 
 -28   2   3        0.01       -1.97      3.52 o 
 -26   2   3        9.92       10.07      4.06 o 
 -24   2   3      414.93      459.58     13.11 o 
 -22   2   3       28.97       34.29      4.28 o 
 -20   2   3      546.29      622.89     14.98 o 
 -18   2   3     3842.34     4088.36     55.15 o 
 -16   2   3     1247.42     1222.01     19.91 o 
 -14   2   3      188.91      194.88      9.62 o 
 -12   2   3       99.69      139.66      4.52 o 
 -10   2   3      513.68      475.08      9.50 o 
  -8   2   3      309.04      237.42      6.00 o 
  -6   2   3     1079.24     1013.08     15.87 o 
  -4   2   3        0.42       14.43      3.94 o 
  -2   2   3    14521.61    14576.44    303.59 o 
   0   2   3     4291.93     4743.92    134.80 o 
   2   2   3     2038.75     2092.88     35.05 o 
   4   2   3      877.86      895.90     29.34 o 
   6   2   3     9116.49     9145.99    101.70 o 
   8   2   3     3357.30     3502.23     44.51 o 
  10   2   3     3057.08     2808.44     34.11 o 
  12   2   3      488.93      413.18     10.50 o 
  14   2   3      178.81      186.98      5.42 o 
  16   2   3      468.91      494.24      9.59 o 
  18   2   3       62.89       78.92      6.14 o 
  20   2   3      807.29      878.05     14.67 o 
  22   2   3      749.51      763.02     13.74 o 
  24   2   3     7421.19     7176.90     83.78 o 
  26   2   3     1610.18     1623.44     27.91 o 
  28   2   3      341.88      342.98     12.86 o 
  30   2   3      150.03      149.84     10.47 o 
  32   2   3      313.75      274.78     13.73 o 
  34   2   3       59.42       53.02      7.17 o 
  36   2   3       94.74       88.85      8.86 o 
  38   2   3       25.69       22.88      8.66 o 
  40   2   3       44.15       90.31     15.88 o 
 -43   3   3      113.57      145.72     13.92 o 
 -41   3   3      651.36      544.72     23.16 o 
 -39   3   3      162.02      154.50     12.77 o 
 -37   3   3       78.19       70.45      9.65 o 
 -35   3   3       47.95       43.95      7.88 o 
 -33   3   3      804.80      715.73     24.33 o 
 -31   3   3      131.31      138.39      9.83 o 
 -29   3   3       68.63       86.52      7.82 o 
 -27   3   3      263.35      240.17     10.50 o 
 -25   3   3     5864.38     5964.13     80.16 o 
 -23   3   3     1826.47     1647.42     27.16 o 
 -21   3   3     6512.78     6706.03     88.27 o 
 -19   3   3     1165.17     1135.14     20.18 o 
 -17   3   3     1795.11     1752.23     27.47 o 
 -15   3   3        0.08        1.27      2.23 o 
 -13   3   3      543.62      598.92     11.29 o 
 -11   3   3       53.90       34.99      3.59 o 
  -9   3   3     1325.58     1498.68     23.29 o 
  -7   3   3     1664.24     1737.17     25.96 o 
  -5   3   3     2107.06     2620.96     36.64 o 
  -3   3   3     5172.53     4499.03     94.93 o 
  -1   3   3     1220.48     1656.35     44.68 o 
   1   3   3     3559.90     3197.31     95.37 o 
   3   3   3    13668.87    15237.09    189.06 o 
   5   3   3      915.42     1003.44     15.88 o 
   7   3   3      863.56     1009.40     14.61 o 
   9   3   3    18115.96    19569.96    214.35 o 
  11   3   3     7029.61     6956.50     79.20 o 
  13   3   3    10716.64    11188.66    124.68 o 
  15   3   3    23180.78    23460.23    288.89 o 
  17   3   3     6302.69     6093.81     80.25 o 
  19   3   3     7500.91     7543.78     98.18 o 
  21   3   3     1740.27     1849.44     29.63 o 
  23   3   3     7521.17     7530.49     98.98 o 
  25   3   3     5998.44     5861.60     79.37 o 
  27   3   3      244.22      202.67     13.75 o 
  29   3   3     2842.49     2775.38     62.80 o 
  31   3   3       91.20       96.25     14.45 o 
  33   3   3     1734.11     1763.32     46.06 o 
  35   3   3     1583.76     1620.19     44.27 o 
  37   3   3     3211.50     3336.96     76.13 o 
 -40   4   3      336.62      329.32     18.39 o 
 -38   4   3       32.19       62.71      9.93 o 
 -36   4   3       26.81       30.78      7.88 o 
 -34   4   3        0.82        7.58      6.69 o 
 -32   4   3        0.18        0.75      5.91 o 
 -30   4   3      626.76      632.90     24.75 o 
 -28   4   3     2867.86     2801.80     43.39 o 
 -26   4   3      228.42      238.14      9.47 o 
 -24   4   3      310.59      290.03      9.86 o 
 -22   4   3      916.85     1007.56     19.80 o 
 -20   4   3     3795.22     3832.28     54.55 o 
 -18   4   3       24.61       27.18      3.61 o 
 -16   4   3     3970.43     4094.46     51.73 o 
 -14   4   3     2204.44     2301.58     31.77 o 
 -12   4   3       91.54       61.65      4.58 o 
 -10   4   3     2922.55     3188.17     45.33 o 
  -8   4   3     1072.13     1164.49     20.17 o 
  -6   4   3      688.17      739.10     15.98 o 
  -4   4   3     7532.99     7548.66    103.33 o 
  -2   4   3    16083.12    16431.52    230.67 o 
   0   4   3       29.95       39.86      9.40 o 
   2   4   3     6361.17     6286.80     87.72 o 
   4   4   3      912.16     1006.24     20.54 o 
   6   4   3     1576.72     1587.25     29.40 o 
   8   4   3       99.65       67.08      4.63 o 
  10   4   3     2942.53     2770.45     39.89 o 
  12   4   3      662.05      670.02     13.90 o 
  14   4   3      410.96      403.23     13.02 o 
  16   4   3     2164.56     2219.23     40.16 o 
  18   4   3     1022.67     1012.60     26.18 o 
  20   4   3      579.57      572.00     16.83 o 
  22   4   3      995.92     1021.29     23.92 o 
  24   4   3      860.87      862.08     21.91 o 
  26   4   3       66.48       67.96      8.20 o 
  28   4   3     1717.68     1811.87     58.04 o 
  30   4   3      177.90      179.62     13.45 o 
  32   4   3       64.42       63.07     11.33 o 
  34   4   3       83.69       73.97     10.66 o 
  36   4   3       74.11       74.56     16.68 o 
 -37   5   3        2.79        8.61      7.93 o 
 -35   5   3       18.80       20.34      7.10 o 
 -33   5   3      650.51      630.58     20.13 o 
 -31   5   3      105.81      132.88     10.10 o 
 -29   5   3     1748.72     1768.90     42.40 o 
 -27   5   3      110.11      120.33      7.97 o 
 -25   5   3      797.65      842.07     19.01 o 
 -23   5   3      531.49      504.27     13.99 o 
 -21   5   3      879.06      871.82     18.90 o 
 -19   5   3     1451.35     1447.87     23.69 o 
 -17   5   3      165.84      156.46      6.95 o 
 -15   5   3      234.31      257.35     13.74 o 
 -13   5   3       28.79       31.77      4.37 o 
 -11   5   3      510.60      544.29     13.33 o 
  -9   5   3      587.53      653.35     14.91 o 
  -7   5   3     4147.25     4229.97     59.20 o 
  -5   5   3     1670.47     1623.43     27.07 o 
  -3   5   3     1385.64     1368.93     28.09 o 
  -1   5   3     8533.37     8377.28    125.83 o 
   1   5   3     1260.08     1174.31     30.08 o 
   3   5   3     2435.42     2608.20     45.67 o 
   5   5   3     3405.17     3660.29     60.37 o 
   7   5   3       21.37       35.67      4.43 o 
   9   5   3     1471.43     1466.91     25.17 o 
  11   5   3       49.15       67.54      5.37 o 
  13   5   3      739.74      843.78     20.86 o 
  15   5   3     1117.92     1193.50     26.67 o 
  17   5   3     6379.15     6878.19    106.87 o 
  19   5   3     4579.84     4734.99     77.61 o 
  21   5   3       15.62       16.83      9.32 o 
  23   5   3      360.79      374.19     19.11 o 
  25   5   3      604.65      650.67     30.33 o 
  27   5   3      489.04      490.81     22.09 o 
  29   5   3       10.32       20.37      8.40 o 
  31   5   3       74.98       70.28     19.26 o 
  33   5   3      329.43      324.28     32.64 o 
 -34   6   3       40.29       19.70      9.27 o 
 -32   6   3        7.40       12.36      8.15 o 
 -30   6   3     4352.14     4324.45     93.65 o 
 -28   6   3        0.25       12.28      6.51 o 
 -26   6   3      108.90       94.47      7.69 o 
 -24   6   3       13.94       19.56      5.46 o 
 -22   6   3      584.97      571.22     15.66 o 
 -20   6   3      123.81      118.95      7.02 o 
 -18   6   3      579.36      564.31     13.79 o 
 -16   6   3      646.25      628.76     16.32 o 
 -14   6   3      189.00      176.13      9.44 o 
 -12   6   3     2703.98     2757.52     49.72 o 
 -10   6   3      157.53      174.97     15.42 o 
  -8   6   3     1360.30     1377.66     29.82 o 
  -6   6   3        9.80        8.43      5.55 o 
  -4   6   3       70.28       87.08     11.02 o 
  -2   6   3        0.45       11.27      8.40 o 
   0   6   3    11370.74    11075.91    165.07 o 
   2   6   3     1480.42     1474.24     58.52 o 
   4   6   3     3005.41     3079.59     54.16 o 
   6   6   3      119.70       90.15      8.01 o 
   8   6   3      603.91      612.42     17.89 o 
  10   6   3     1253.41     1259.30     37.92 o 
  12   6   3      233.32      228.73     17.66 o 
  14   6   3      134.13      119.25     12.04 o 
  16   6   3       16.51        3.18      7.19 o 
  18   6   3     2866.45     2938.89     70.82 o 
  20   6   3       62.34       78.24     11.57 o 
  22   6   3     1622.89     1655.16     46.64 o 
  24   6   3       11.86       19.90      8.29 o 
  26   6   3      135.26      145.57     17.93 o 
  28   6   3       73.21       75.65     12.17 o 
 -27   7   3     1138.71     1206.87     52.80 o 
 -25   7   3       76.56       92.29     12.17 o 
 -23   7   3     2928.20     2928.27     94.45 o 
 -21   7   3      696.39      710.76     26.03 o 
 -19   7   3     1566.45     1652.51     43.39 o 
 -17   7   3      289.79      276.68     13.25 o 
 -15   7   3        6.04       10.75      4.94 o 
 -13   7   3      984.67     1000.26     28.23 o 
 -11   7   3     1734.22     1812.00     37.68 o 
  -9   7   3       24.81       33.14      6.74 o 
  -7   7   3     1091.97     1028.38     25.73 o 
  -5   7   3     1059.95     1028.17     25.94 o 
  -3   7   3        5.52        0.75      5.60 o 
  -1   7   3     3438.02     3548.25     62.48 o 
   1   7   3      717.67      670.32     20.22 o 
   3   7   3      202.23      209.15     11.67 o 
   5   7   3       50.12       55.99      7.42 o 
   7   7   3      121.46      115.55      9.41 o 
   9   7   3       76.04       70.27     11.05 o 
  11   7   3       89.64      111.01     12.68 o 
  13   7   3      748.93      784.69     29.66 o 
  15   7   3      388.56      441.53     22.49 o 
  17   7   3     1991.85     2102.40     56.20 o 
  19   7   3      162.20      156.37     15.24 o 
  21   7   3        1.31       -0.74     10.17 o 
  23   7   3      157.96      191.64     16.67 o 
 -20   8   3        8.61       -8.40      7.09 o 
 -18   8   3        5.47        6.76      8.14 o 
 -16   8   3      214.07      220.32     15.89 o 
 -14   8   3      375.01      352.21     18.98 o 
 -12   8   3      430.80      454.39     35.58 o 
 -10   8   3        2.19       -6.73      6.71 o 
  -8   8   3        2.92       -4.34      6.71 o 
  -6   8   3       36.23       43.20      9.20 o 
  -4   8   3      760.11      773.72     30.24 o 
  -2   8   3      325.66      329.21     15.39 o 
   0   8   3      484.04      462.25     18.05 o 
   2   8   3      170.22      224.25     13.47 o 
   4   8   3     2044.41     2054.31     43.39 o 
   6   8   3     1099.79     1151.30     29.77 o 
   8   8   3      337.44      382.51     21.76 o 
  10   8   3      353.73      312.60     20.24 o 
  12   8   3      371.02      300.54     20.27 o 
  14   8   3      105.15      130.82     19.53 o 
 -46   0   4     1435.12     1722.37     67.79 o 
 -44   0   4      622.06      628.05     35.86 o 
 -42   0   4      261.71      277.19     22.83 o 
 -40   0   4      237.32      247.58     21.58 o 
 -38   0   4        0.36        3.39      8.21 o 
 -36   0   4     1484.30     1446.07     53.87 o 
 -34   0   4        2.91       26.04      9.45 o 
 -32   0   4      294.63      239.73     17.84 o 
 -30   0   4      649.37      666.76     30.68 o 
 -28   0   4     7002.84     6599.31    178.92 o 
 -26   0   4     1632.41     1459.09     49.41 o 
 -24   0   4       11.24       17.48      6.24 o 
 -22   0   4        8.19        3.39      4.64 o 
 -20   0   4       74.11       60.47      8.03 o 
 -18   0   4     4308.04     4372.90    119.16 o 
 -16   0   4     2283.17     2526.09     72.78 o 
 -14   0   4     6372.65     6141.57    161.62 o 
 -12   0   4     6486.47     5332.78    140.92 o 
 -10   0   4    68722.47    62801.97   1565.85 o 
  -8   0   4    95786.52    80210.25   1456.13 o 
  -6   0   4      149.24      154.65      9.63 o 
  -4   0   4    16561.83    18207.27    459.87 o 
  -2   0   4      212.57      281.47     13.91 o 
   0   0   4    51015.81    46973.50   2637.14 o 
   2   0   4     5206.10     4984.65     72.82 o 
   4   0   4    57492.95    58771.52   1006.27 o 
   6   0   4     1280.91     1309.71     28.89 o 
   8   0   4    18287.23    20306.63    352.40 o 
  10   0   4     7147.64     6346.85    115.52 o 
  12   0   4     3261.24     3275.88     63.68 o 
  14   0   4     8045.64     7736.02    140.33 o 
  16   0   4     5030.06     5324.36     99.88 o 
  18   0   4     2194.16     2143.46     67.25 o 
  20   0   4     4755.15     4696.80     90.44 o 
  22   0   4      280.24      320.34     24.88 o 
  24   0   4    33629.92    32437.81    563.92 o 
  26   0   4     1642.99     1666.09     40.61 o 
  28   0   4     1773.18     1783.96     43.28 o 
  30   0   4     1946.93     1858.10     51.20 o 
  32   0   4      170.04      139.84     15.70 o 
  34   0   4      787.73      777.36     26.71 o 
  36   0   4     1077.38     1045.68     32.87 o 
  38   0   4      565.31      553.39     26.76 o 
  40   0   4      916.45     1070.95     35.40 o 
 -45   1   4       33.04       20.21     14.36 o 
 -43   1   4       12.27       20.61      8.17 o 
 -41   1   4       52.49       35.51      8.37 o 
 -39   1   4       49.14       28.88      7.61 o 
 -37   1   4      366.20      314.57     15.88 o 
 -35   1   4      118.29      100.24     15.34 o 
 -33   1   4     1229.81     1175.51     53.78 o 
 -31   1   4      194.85      195.52     11.92 o 
 -29   1   4      121.73      106.44      8.76 o 
 -27   1   4        2.53       -4.23      3.96 o 
 -25   1   4       22.99       13.82      4.41 o 
 -23   1   4     1070.12     1022.02     26.35 o 
 -21   1   4     1613.36     1373.29     32.21 o 
 -19   1   4        8.67        1.62      3.07 o 
 -17   1   4       40.59       39.09      6.96 o 
 -15   1   4      134.10      187.77      8.13 o 
 -13   1   4        0.00        4.58      4.02 o 
 -11   1   4       12.71       18.76      2.22 o 
  -9   1   4      571.85      548.15     14.18 o 
  -7   1   4     1971.46     1966.34     39.98 o 
  -5   1   4      387.13      348.68     14.56 o 
  -3   1   4     1030.14      932.14     16.00 o 
  -1   1   4      239.32      231.87      5.59 o 
   1   1   4      920.74      988.66     15.55 o 
   3   1   4       84.08       97.21      4.34 o 
   5   1   4      600.27      579.71      9.50 o 
   7   1   4       10.29       10.43      1.99 o 
   9   1   4     1858.82     2061.47     26.12 o 
  11   1   4     4952.06     5561.14     72.42 o 
  13   1   4        6.27        0.99      1.77 o 
  15   1   4      219.42      239.90      6.17 o 
  17   1   4      641.56      664.98     11.64 o 
  19   1   4      100.35      117.61      7.48 o 
  21   1   4       56.21       64.59      8.60 o 
  23   1   4      370.97      406.22     17.38 o 
  25   1   4     1769.19     1776.00     29.94 o 
  27   1   4     1254.13     1227.44     23.41 o 
  29   1   4     1306.18     1244.94     24.00 o 
  31   1   4      426.56      415.04     16.75 o 
  33   1   4       18.76       21.48      5.15 o 
  35   1   4      291.34      288.63     11.52 o 
  37   1   4       99.32       91.18      9.91 o 
  39   1   4       82.17       91.85      9.75 o 
 -44   2   4      273.38      266.72     17.09 o 
 -42   2   4      177.15      157.10     13.11 o 
 -40   2   4      291.08      269.96     15.64 o 
 -38   2   4      224.32      250.19     14.68 o 
 -36   2   4      772.26      757.32     20.70 o 
 -34   2   4      137.51      121.71     10.10 o 
 -32   2   4     1293.01     1263.44     32.50 o 
 -30   2   4     1233.57     1246.39     26.95 o 
 -28   2   4    14600.93    14232.13    209.98 o 
 -26   2   4      637.14      615.95     16.31 o 
 -24   2   4     3854.22     3724.34     61.00 o 
 -22   2   4    10741.79    10762.59    159.45 o 
 -20   2   4      515.11      465.16     12.75 o 
 -18   2   4     1057.30     1215.69     23.77 o 
 -16   2   4     3228.56     3762.75     59.77 o 
 -14   2   4     3655.26     4057.75     55.95 o 
 -12   2   4      450.54      341.95     12.59 o 
 -10   2   4     4460.99     4060.90     74.80 o 
  -8   2   4     6256.09     7322.52     93.07 o 
  -6   2   4     6839.07     7686.24     97.20 o 
  -4   2   4      519.05      597.75     25.19 o 
  -2   2   4     3307.85     3716.19     56.92 o 
   0   2   4      300.25      224.14      5.73 o 
   2   2   4      138.28      223.07      5.74 o 
   4   2   4    23093.94    25839.44    880.72 o 
   6   2   4    27257.32    28383.85    480.91 o 
   8   2   4     9427.96     9454.59    105.81 o 
  10   2   4    28832.92    28597.73    329.44 o 
  12   2   4     4706.43     4404.60     52.15 o 
  14   2   4      150.29      169.56      5.57 o 
  16   2   4      199.18      237.95      6.53 o 
  18   2   4     6503.54     6573.16     76.45 o 
  20   2   4     6402.97     6397.94     75.04 o 
  22   2   4      198.21      216.70     15.86 o 
  24   2   4      549.18      568.40     16.64 o 
  26   2   4      130.93      122.19      8.57 o 
  28   2   4     2242.15     2203.99     36.19 o 
  30   2   4     3552.16     3569.67     53.67 o 
  32   2   4      669.48      691.63     37.36 o 
  34   2   4        0.10        5.04      6.54 o 
  36   2   4      291.66      295.69     17.49 o 
  38   2   4      223.26      217.24     16.11 o 
 -43   3   4        4.18       -7.20      6.83 o 
 -41   3   4       40.84       19.73      7.77 o 
 -39   3   4       27.05       41.45     15.16 o 
 -37   3   4      185.61      175.95     13.04 o 
 -35   3   4       32.36       23.78      6.10 o 
 -33   3   4       90.20       88.76      8.03 o 
 -31   3   4       37.38       27.75      7.34 o 
 -29   3   4     1946.99     1955.32     37.86 o 
 -27   3   4     1012.27      978.15     22.89 o 
 -25   3   4      358.12      381.22     12.88 o 
 -23   3   4     1093.78     1097.68     20.47 o 
 -21   3   4     1086.11     1067.85     19.76 o 
 -19   3   4       38.70       65.39      5.92 o 
 -17   3   4       16.44       10.00      2.50 o 
 -15   3   4      106.75      139.38      5.35 o 
 -13   3   4      726.87      690.00     12.52 o 
 -11   3   4     4183.74     4343.98     58.51 o 
  -9   3   4     3573.20     3682.17     50.17 o 
  -7   3   4     1315.74     1330.92     31.18 o 
  -5   3   4      603.60      564.72     11.28 o 
  -3   3   4     3094.84     2971.02     41.38 o 
  -1   3   4      549.68      631.16     17.68 o 
   1   3   4      957.50     1101.39     17.56 o 
   3   3   4     2971.79     3011.79     40.73 o 
   5   3   4        5.15       11.90      2.34 o 
   7   3   4     2519.84     2894.11     44.40 o 
   9   3   4      106.31      135.53      4.13 o 
  11   3   4       43.42       62.36      3.83 o 
  13   3   4      137.19      143.65      6.35 o 
  15   3   4     1721.07     1817.38     28.58 o 
  17   3   4      283.74      300.01      9.34 o 
  19   3   4       33.58       34.04      4.40 o 
  21   3   4     2059.00     2117.25     33.51 o 
  23   3   4       90.80       91.83      7.56 o 
  25   3   4     2314.35     2221.70     52.89 o 
  27   3   4       58.60       55.33      9.43 o 
  29   3   4        3.20        6.28      6.37 o 
  31   3   4       49.68       61.30     10.03 o 
  33   3   4       20.54       11.70      7.67 o 
  35   3   4        0.96       14.80      8.13 o 
  37   3   4      475.65      495.04     23.14 o 
 -40   4   4        2.49       11.01      7.72 o 
 -38   4   4      505.89      563.60     31.13 o 
 -36   4   4       90.63       73.82     10.34 o 
 -34   4   4     1509.84     1439.67     40.17 o 
 -32   4   4     1743.94     1691.76     35.68 o 
 -30   4   4     4041.26     4174.49     70.98 o 
 -28   4   4       25.88       28.78      5.66 o 
 -26   4   4     1950.21     1922.10     32.40 o 
 -24   4   4      104.04      100.48      7.65 o 
 -22   4   4     1106.72     1093.03     21.19 o 
 -20   4   4     4785.57     4707.50     59.35 o 
 -18   4   4      100.08       99.25      5.39 o 
 -16   4   4     1540.12     1508.03     23.36 o 
 -14   4   4      636.46      578.92     12.05 o 
 -12   4   4     7666.18     7954.45    103.60 o 
 -10   4   4     1450.21     1268.75     21.84 o 
  -8   4   4     1522.13     1571.14     25.45 o 
  -6   4   4     5082.99     5450.48     72.61 o 
  -4   4   4      267.45      322.95      8.62 o 
  -2   4   4      221.95      270.26     10.29 o 
   0   4   4    14418.27    15273.36    219.61 o 
   2   4   4      102.89      102.93      6.58 o 
   4   4   4     6227.99     6872.21    103.55 o 
   6   4   4      763.69      760.57     21.67 o 
   8   4   4    10065.88    10405.39    148.47 o 
  10   4   4     4194.65     4114.65     76.32 o 
  12   4   4     2261.34     2338.86     61.32 o 
  14   4   4      590.62      588.65     21.10 o 
  16   4   4      115.61       99.39      7.53 o 
  18   4   4     3181.57     3186.78     54.91 o 
  20   4   4      836.86      811.58     20.91 o 
  22   4   4     2073.89     2328.46     43.58 o 
  24   4   4        0.70        7.84      5.93 o 
  26   4   4     1825.41     1864.70     47.95 o 
  28   4   4     1478.58     1537.97     42.65 o 
  30   4   4     2629.80     2531.55     61.28 o 
  32   4   4      394.79      422.79     21.07 o 
  34   4   4      187.18      207.19     15.84 o 
 -37   5   4      531.92      570.16     24.32 o 
 -35   5   4      211.61      209.87     15.24 o 
 -33   5   4        9.50       16.21      6.47 o 
 -31   5   4       11.35       11.69      5.26 o 
 -29   5   4        9.69       11.05      5.10 o 
 -27   5   4     4589.88     4561.62     77.04 o 
 -25   5   4       44.68       54.52      6.06 o 
 -23   5   4     1226.95     1224.64     24.12 o 
 -21   5   4     1925.45     1838.38     28.67 o 
 -19   5   4      610.46      640.23     14.29 o 
 -17   5   4     1405.58     1322.38     22.37 o 
 -15   5   4      325.48      334.57     11.66 o 
 -13   5   4     1000.43      941.31     19.09 o 
 -11   5   4     1295.19     1286.83     27.69 o 
  -9   5   4      762.36      784.82     22.37 o 
  -7   5   4      184.87      169.40      9.34 o 
  -5   5   4     3015.42     2852.72     49.77 o 
  -3   5   4     4266.94     4279.67     69.65 o 
  -1   5   4      359.12      367.66     14.76 o 
   1   5   4     2097.13     2139.82     40.00 o 
   3   5   4       52.36       50.93      5.91 o 
   5   5   4      341.82      375.13     12.67 o 
   7   5   4       26.87       37.67      4.70 o 
   9   5   4      328.19      336.22     12.82 o 
  11   5   4      143.90      135.41     15.90 o 
  13   5   4      441.72      415.39     14.53 o 
  15   5   4      637.16      688.29     19.46 o 
  17   5   4       75.46       74.34      7.82 o 
  19   5   4     2708.44     2722.57     50.02 o 
  21   5   4      872.06      862.77     22.89 o 
  23   5   4      212.97      208.45     11.69 o 
  25   5   4        0.23       -4.44      5.04 o 
  27   5   4       26.67       24.59      6.47 o 
  29   5   4        1.95       -2.68     12.13 o 
  31   5   4      103.42       91.15     21.23 o 
 -34   6   4      145.86      137.07     11.29 o 
 -32   6   4      193.38      215.47     16.27 o 
 -30   6   4      641.72      660.06     21.51 o 
 -28   6   4      828.13      847.67     23.61 o 
 -26   6   4     1271.50     1280.19     30.13 o 
 -24   6   4        0.20        0.21      5.38 o 
 -22   6   4       84.41       75.81     11.56 o 
 -20   6   4      260.68      285.18     11.42 o 
 -18   6   4      250.97      247.29     10.74 o 
 -16   6   4     1389.67     1378.13     26.94 o 
 -14   6   4      448.54      476.70     16.29 o 
 -12   6   4     2494.46     2443.52     46.00 o 
 -10   6   4     2975.23     2874.49     51.85 o 
  -8   6   4     3130.28     3035.61     54.04 o 
  -6   6   4     3415.37     3206.92     56.47 o 
  -4   6   4     1018.79      989.53     24.40 o 
  -2   6   4     2254.50     2168.31     41.75 o 
   0   6   4      611.02      626.58     18.76 o 
   2   6   4     3656.17     3354.10     58.44 o 
   4   6   4       25.00       10.84      5.31 o 
   6   6   4        0.09        4.87      4.97 o 
   8   6   4      193.04      242.70     12.02 o 
  10   6   4      785.87      826.61     26.19 o 
  12   6   4     2222.74     2223.48     55.69 o 
  14   6   4       72.07       73.19     11.23 o 
  16   6   4      808.59      766.38     28.42 o 
  18   6   4       21.97       18.70     20.07 o 
  20   6   4       77.13       81.87     11.74 o 
  22   6   4      459.61      465.05     41.91 o 
  24   6   4      105.37      102.58     13.09 o 
  26   6   4      313.79      337.76     20.30 o 
  28   6   4      269.84      218.06     17.63 o 
 -27   7   4        0.15        1.85     15.34 o 
 -25   7   4       28.32       37.55      9.59 o 
 -23   7   4      204.04      216.13     16.68 o 
 -21   7   4      772.03      765.57     20.02 o 
 -19   7   4     1354.48     1292.74     27.19 o 
 -17   7   4      508.39      487.63     15.45 o 
 -15   7   4       77.81       79.74     10.15 o 
 -13   7   4       28.86       22.92      6.57 o 
 -11   7   4      312.39      300.25     13.90 o 
  -9   7   4      702.07      705.44     20.96 o 
  -7   7   4      479.55      459.66     20.68 o 
  -5   7   4      227.67      198.11     11.63 o 
  -3   7   4        0.13        4.86      5.75 o 
  -1   7   4     1502.52     1541.06     34.02 o 
   1   7   4      744.85      701.87     20.82 o 
   3   7   4      226.81      224.38     13.96 o 
   5   7   4       52.10       52.94      7.82 o 
   7   7   4      116.28       80.08     16.68 o 
   9   7   4        7.12       12.80      8.00 o 
  11   7   4       65.09       55.68     10.71 o 
  13   7   4       33.08       26.42      9.10 o 
  15   7   4      278.88      303.67     19.16 o 
  17   7   4      447.46      492.21     30.33 o 
  19   7   4      377.50      352.08     26.22 o 
  21   7   4      143.07      149.33     15.17 o 
 -18   8   4      311.75      288.64     17.97 o 
 -16   8   4      206.66      208.05     15.89 o 
 -14   8   4        6.71       10.16      7.70 o 
 -12   8   4       13.23        3.14      7.49 o 
 -10   8   4      412.63      424.82     17.09 o 
  -8   8   4       38.23       37.46      7.95 o 
  -6   8   4       82.99       87.22      9.62 o 
  -4   8   4      105.41      123.79     10.78 o 
  -2   8   4      246.40      227.70     13.37 o 
   0   8   4     1183.15     1168.44     30.07 o 
   2   8   4       63.02       48.64      8.78 o 
   4   8   4       31.26       16.52     10.52 o 
   6   8   4     1428.75     1448.38     44.77 o 
   8   8   4     1731.92     1915.14     54.22 o 
  10   8   4      893.25      905.34     37.64 o 
  12   8   4      303.41      308.20     20.81 o 
 -45   1   5      401.61      427.18     43.34 o 
 -43   1   5      457.67      572.11     38.00 o 
 -41   1   5      121.34      105.52     28.09 o 
 -39   1   5      817.42      829.68     27.62 o 
 -37   1   5     2017.76     2029.23     49.51 o 
 -35   1   5     2415.08     2403.67     68.50 o 
 -33   1   5       84.97       54.29      7.86 o 
 -31   1   5      304.46      300.93     23.19 o 
 -29   1   5     2476.67     2392.15     53.35 o 
 -27   1   5     4891.84     4896.27     97.12 o 
 -25   1   5    10136.98     9787.69    182.14 o 
 -23   1   5     1192.85     1275.02     31.26 o 
 -21   1   5      727.81      744.16     28.54 o 
 -19   1   5     3697.44     3756.00     74.40 o 
 -17   1   5    12871.65    11600.13    211.83 o 
 -15   1   5    26920.73    26537.12    732.00 o 
 -13   1   5    15463.38    15363.23    195.11 o 
 -11   1   5    41700.43    43091.16    658.36 o 
  -9   1   5     1126.22     1374.40     24.76 o 
  -7   1   5      138.18      106.04      5.07 o 
  -5   1   5     2951.33     2943.49     40.62 o 
  -3   1   5      951.28     1091.29     20.19 o 
  -1   1   5     9866.33    11427.94    142.25 o 
   1   1   5     7194.50     8563.76    107.81 o 
   3   1   5     6574.65     6607.79     75.29 o 
   5   1   5      888.66      766.40     13.23 o 
   7   1   5     2082.13     2700.63     33.54 o 
   9   1   5      245.44      202.08      8.70 o 
  11   1   5     7780.22     8654.93     97.91 o 
  13   1   5      541.70      523.07      9.87 o 
  15   1   5     3608.47     3850.38     60.15 o 
  17   1   5     2153.70     2142.58     33.11 o 
  19   1   5     2269.46     2143.56     33.60 o 
  21   1   5     8689.76     8407.31    110.03 o 
  23   1   5     6590.64     6585.28     88.80 o 
  25   1   5     1185.55     1201.44     23.30 o 
  27   1   5     1219.32     1187.48     23.40 o 
  29   1   5       72.07       78.96      6.65 o 
  31   1   5      739.68      724.80     18.10 o 
  33   1   5      168.20      155.07      9.01 o 
  35   1   5        2.33       13.47      5.25 o 
  37   1   5      358.64      337.12     15.25 o 
 -44   2   5       30.06       24.89     11.95 o 
 -42   2   5        1.50       -3.68     13.11 o 
 -40   2   5       68.45       56.37      9.69 o 
 -38   2   5       93.72       87.47      8.27 o 
 -36   2   5      488.65      487.99     16.27 o 
 -34   2   5      492.12      495.28     16.06 o 
 -32   2   5     1357.76     1321.67     28.91 o 
 -30   2   5     3116.28     3110.21     54.39 o 
 -28   2   5     4518.62     4475.63     73.16 o 
 -26   2   5       71.20       67.74      6.76 o 
 -24   2   5       31.97       29.49      4.69 o 
 -22   2   5        8.32       10.21      3.43 o 
 -20   2   5       37.19       32.12      4.17 o 
 -18   2   5     4102.74     4080.93     65.27 o 
 -16   2   5       39.45       46.47      4.69 o 
 -14   2   5     1929.99     2288.25     34.48 o 
 -12   2   5     7108.33     7815.55    116.67 o 
 -10   2   5     4567.43     4463.48     69.14 o 
  -8   2   5      954.46      908.78     17.88 o 
  -6   2   5      359.82      332.50      7.18 o 
  -4   2   5      356.15      344.10      7.09 o 
  -2   2   5     1242.99     1192.91     18.06 o 
   0   2   5      292.40      230.20      5.46 o 
   2   2   5        2.07        0.01      5.80 o 
   4   2   5     4316.91     4531.35    120.81 o 
   6   2   5    15639.17    17374.44    191.15 o 
   8   2   5     1354.00     1449.05     20.34 o 
  10   2   5      752.36      756.14     14.47 o 
  12   2   5       87.84       84.67      5.20 o 
  14   2   5      201.42      234.35      7.64 o 
  16   2   5        5.79        8.89      2.70 o 
  18   2   5       38.16       45.21      3.73 o 
  20   2   5      272.05      289.79      9.59 o 
  22   2   5     7244.95     7189.60     95.94 o 
  24   2   5     7702.55     7852.35    120.41 o 
  26   2   5      414.31      409.30     14.86 o 
  28   2   5      138.76      119.01      9.27 o 
  30   2   5      855.94      855.90     23.03 o 
  32   2   5       77.12       92.57     10.59 o 
  34   2   5      152.61      166.91     17.52 o 
  36   2   5        3.74        7.87      7.56 o 
 -43   3   5      280.68      230.64     16.00 o 
 -41   3   5      386.97      384.41     19.34 o 
 -39   3   5        1.39       10.79      6.85 o 
 -37   3   5     1152.47     1151.76     27.91 o 
 -35   3   5      158.42      151.09     10.09 o 
 -33   3   5     1352.39     1322.48     29.68 o 
 -31   3   5     1270.73     1184.83     27.32 o 
 -29   3   5     3679.08     3609.98     62.00 o 
 -27   3   5      154.12      165.27      9.30 o 
 -25   3   5      805.33      757.37     19.30 o 
 -23   3   5      209.80      196.48      9.40 o 
 -21   3   5     1071.12     1089.80     23.59 o 
 -19   3   5     1022.78      991.46     19.26 o 
 -17   3   5      701.63      622.60     12.43 o 
 -15   3   5      137.13       75.31      4.31 o 
 -13   3   5      798.17      769.45     14.94 o 
 -11   3   5      132.97      118.96      5.13 o 
  -9   3   5     1879.75     2102.39     31.19 o 
  -7   3   5      277.57      371.99     10.64 o 
  -5   3   5       41.90       32.91      2.51 o 
  -3   3   5     5700.79     5827.15    104.86 o 
  -1   3   5     4977.21     5314.63     68.72 o 
   1   3   5    19794.19    20309.94    247.11 o 
   3   3   5    18788.74    18381.44    223.94 o 
   5   3   5      288.12      223.18      6.70 o 
   7   3   5       41.98       18.31      3.28 o 
   9   3   5     1877.04     1876.96     29.19 o 
  11   3   5     2959.05     3006.85     43.08 o 
  13   3   5     1383.83     1379.06     23.48 o 
  15   3   5      297.74      324.72     12.23 o 
  17   3   5       49.47       44.76      4.73 o 
  19   3   5     2776.56     2801.98     41.79 o 
  21   3   5     8107.74     8241.48    125.50 o 
  23   3   5     1163.79     1187.74     27.32 o 
  25   3   5     2002.07     2079.37     41.00 o 
  27   3   5       73.83       70.61      8.08 o 
  29   3   5      118.73      124.37     12.21 o 
  31   3   5       28.60       31.82      9.90 o 
  33   3   5       24.61       17.15      8.13 o 
  35   3   5       42.68       41.34     13.73 o 
 -40   4   5       12.04       15.00     10.43 o 
 -38   4   5        1.03        0.58      6.40 o 
 -36   4   5      200.48      210.12     15.26 o 
 -34   4   5      106.64       98.41      8.96 o 
 -32   4   5     2767.59     2694.02     58.81 o 
 -30   4   5      302.31      292.96     12.95 o 
 -28   4   5      833.41      838.69     21.98 o 
 -26   4   5       69.98       72.90      7.17 o 
 -24   4   5      853.58      844.28     21.31 o 
 -22   4   5     1427.10     1439.78     30.01 o 
 -20   4   5        4.69        2.52      2.81 o 
 -18   4   5        1.46        2.38      2.70 o 
 -16   4   5     1322.05     1512.31     23.58 o 
 -14   4   5      139.54      198.35      7.62 o 
 -12   4   5      193.52      182.32      7.09 o 
 -10   4   5      383.16      414.07     10.74 o 
  -8   4   5      338.30      332.24     11.74 o 
  -6   4   5        3.62       -0.35      3.24 o 
  -4   4   5     1268.27     1331.92     26.93 o 
  -2   4   5        6.26        8.43      3.83 o 
   0   4   5     1645.53     1737.86     70.74 o 
   2   4   5     2269.48     2508.87     43.38 o 
   4   4   5      151.76      149.38     11.79 o 
   6   4   5      223.85      227.70      9.16 o 
   8   4   5        9.99       -0.71      4.08 o 
  10   4   5      408.74      377.99     15.19 o 
  12   4   5      560.23      567.83     16.63 o 
  14   4   5     1045.65     1075.66     29.24 o 
  16   4   5     1981.44     1981.51     38.48 o 
  18   4   5        0.21       -2.18      4.71 o 
  20   4   5      309.06      324.34     17.90 o 
  22   4   5      247.56      212.96     11.31 o 
  24   4   5      121.62       87.81     11.13 o 
  26   4   5       46.54       50.80      9.44 o 
  28   4   5      238.61      243.48     16.31 o 
  30   4   5      243.36      219.95     16.06 o 
  32   4   5        1.98       -6.35      6.49 o 
 -37   5   5      481.10      524.71     46.11 o 
 -35   5   5      190.86      168.45     14.05 o 
 -33   5   5      178.27      185.50     11.56 o 
 -31   5   5      552.50      570.96     18.95 o 
 -29   5   5     1708.86     1746.50     32.14 o 
 -27   5   5      241.81      257.33     10.75 o 
 -25   5   5      925.43      880.51     19.90 o 
 -23   5   5      503.99      488.08     13.98 o 
 -21   5   5       49.02       58.45      5.37 o 
 -19   5   5     2466.47     2503.45     41.04 o 
 -17   5   5     7330.43     7216.64     98.81 o 
 -15   5   5     7415.63     7165.29    111.30 o 
 -13   5   5     9930.62     9625.98    145.06 o 
 -11   5   5      796.87      720.59     19.55 o 
  -9   5   5     1729.78     1644.64     33.24 o 
  -7   5   5       28.27       16.27      5.19 o 
  -5   5   5      848.27      846.00     21.08 o 
  -3   5   5     1600.06     1600.91     32.29 o 
  -1   5   5     2053.71     1947.82     37.23 o 
   1   5   5      267.17      339.40     12.44 o 
   3   5   5        0.33        3.76      7.23 o 
   5   5   5        2.12        1.40      3.64 o 
   7   5   5       73.06       68.28      7.31 o 
   9   5   5        0.21       -3.03      4.16 o 
  11   5   5      297.26      300.95     12.96 o 
  13   5   5      183.10      199.31     21.54 o 
  15   5   5     1398.54     1392.51     31.15 o 
  17   5   5     1197.81     1320.83     30.22 o 
  19   5   5     3237.58     3379.83     60.05 o 
  21   5   5     2796.09     2808.56     55.65 o 
  23   5   5     1091.90     1139.32     50.17 o 
  25   5   5       52.14       44.66      9.76 o 
  27   5   5       42.65       45.24      9.98 o 
  29   5   5      539.56      567.82     28.90 o 
 -32   6   5     1045.88     1066.52     45.33 o 
 -30   6   5       99.80      117.98     10.52 o 
 -28   6   5        2.49        5.19      6.05 o 
 -26   6   5     1713.82     1709.14     37.11 o 
 -24   6   5       85.87      103.22      9.37 o 
 -22   6   5      896.39      874.98     21.05 o 
 -20   6   5      993.80     1007.21     22.77 o 
 -18   6   5     1232.54     1243.82     25.88 o 
 -16   6   5        9.78       13.91      6.87 o 
 -14   6   5       59.98       67.66      7.70 o 
 -12   6   5        0.27        7.97      5.23 o 
 -10   6   5       19.16       15.84      5.63 o 
  -8   6   5      886.51      908.93     23.45 o 
  -6   6   5       40.43       39.16      6.95 o 
  -4   6   5     1899.00     1831.06     37.31 o 
  -2   6   5     2130.73     2023.74     39.98 o 
   0   6   5     3268.50     3211.89     59.85 o 
   2   6   5      413.97      427.88     24.92 o 
   4   6   5       39.13       49.51      6.61 o 
   6   6   5       72.30       52.10      9.13 o 
   8   6   5        3.54        2.27      6.04 o 
  10   6   5        3.32        2.04      5.54 o 
  12   6   5      339.38      346.76     14.47 o 
  14   6   5      803.54      769.95     30.71 o 
  16   6   5      712.29      653.70     26.70 o 
  18   6   5        5.89       14.64      8.20 o 
  20   6   5      298.18      339.27     24.97 o 
  22   6   5       95.56       92.90     14.00 o 
  24   6   5       14.87       20.46     10.35 o 
  26   6   5       32.54       31.22     17.84 o 
 -27   7   5       20.61       28.66      7.88 o 
 -25   7   5      603.32      606.94     20.79 o 
 -23   7   5        6.80       14.47     10.92 o 
 -21   7   5      228.43      200.71     13.88 o 
 -19   7   5       64.43       67.38      8.57 o 
 -17   7   5     1176.64     1121.47     31.50 o 
 -15   7   5     1710.10     1678.10     37.00 o 
 -13   7   5      945.61      942.17     27.92 o 
 -11   7   5      284.07      263.66     13.51 o 
  -9   7   5       18.67       18.40      6.32 o 
  -7   7   5      351.56      335.66     14.50 o 
  -5   7   5      563.32      529.33     18.40 o 
  -3   7   5      405.34      340.41     14.73 o 
  -1   7   5      419.20      373.65     15.18 o 
   1   7   5      544.91      532.49     18.27 o 
   3   7   5     2036.49     1992.54     53.13 o 
   5   7   5      204.55      167.73     15.00 o 
   7   7   5      161.68      142.16     14.14 o 
   9   7   5      233.84      158.14     14.70 o 
  11   7   5       47.60       52.73     11.68 o 
  13   7   5      434.70      468.36     41.20 o 
  15   7   5       21.01       25.39     17.30 o 
  17   7   5       26.48        3.80     16.77 o 
  19   7   5      242.71      277.20     19.04 o 
 -18   8   5      417.07      432.86     22.03 o 
 -16   8   5      392.00      376.90     19.47 o 
 -14   8   5       39.16       37.93     14.15 o 
 -12   8   5       91.49       75.53      9.55 o 
 -10   8   5        5.38        4.34      6.42 o 
  -8   8   5      200.93      254.90     14.08 o 
  -6   8   5     2244.42     2186.98     45.81 o 
  -4   8   5      330.25      265.66     14.72 o 
  -2   8   5     2313.62     2053.56     43.67 o 
   0   8   5      616.92      653.47     21.96 o 
   2   8   5      631.30      582.63     27.47 o 
   4   8   5       77.45       62.15     12.08 o 
   6   8   5      202.65      179.36     22.83 o 
   8   8   5       17.83       12.40      9.01 o 
  10   8   5      212.92      247.10     19.16 o 
 -44   0   6     1965.97     2061.40     75.63 o 
 -42   0   6     3842.79     3763.36    117.38 o 
 -40   0   6     1384.58     1399.33     55.30 o 
 -38   0   6      547.01      511.39     29.61 o 
 -36   0   6     2253.64     2221.06     74.56 o 
 -34   0   6      506.84      450.38     25.69 o 
 -32   0   6       12.15        1.61      8.38 o 
 -30   0   6    51208.53    50349.53   1265.45 o 
 -28   0   6      936.31     1090.39     42.28 o 
 -26   0   6     1522.21     1402.72     49.23 o 
 -24   0   6     4486.58     4526.13    127.19 o 
 -22   0   6    17035.61    16354.04    419.92 o 
 -20   0   6    27334.09    26885.11    680.36 o 
 -18   0   6     3668.12     3904.64    109.53 o 
 -16   0   6    15615.37    16450.55    420.27 o 
 -14   0   6    22063.96    24841.72    628.09 o 
 -12   0   6    29673.23    31852.45    574.99 o 
 -10   0   6     1093.87     1051.17     51.01 o 
  -8   0   6     1139.03     1489.34     33.93 o 
  -6   0   6       36.56        5.71      3.92 o 
  -4   0   6        5.16       32.46      7.31 o 
  -2   0   6     2751.03     2445.91     48.66 o 
   0   0   6     2337.82     2552.34     41.20 o 
   2   0   6     1875.99     2241.25     43.93 o 
   4   0   6    10443.98    11876.55    169.93 o 
   6   0   6    22269.09    26312.74    368.75 o 
   8   0   6     1128.56     1363.79     33.36 o 
  10   0   6       41.64       51.27     10.57 o 
  12   0   6     3834.59     3752.03     74.36 o 
  14   0   6      680.31      647.61     20.23 o 
  16   0   6     7278.22     7479.21    139.34 o 
  18   0   6     7175.93     7305.00    137.06 o 
  20   0   6        7.50       19.92     12.13 o 
  22   0   6     7739.23     7805.33    147.00 o 
  24   0   6     7774.03     7900.70    149.44 o 
  26   0   6       83.64       77.94      9.25 o 
  28   0   6       61.80       90.21     10.01 o 
  30   0   6      363.53      351.69     17.70 o 
  32   0   6      314.93      244.09     15.11 o 
  34   0   6     1243.81     1263.19     37.86 o 
  36   0   6      152.18      156.03     14.58 o 
 -45   1   6        4.61       11.90     10.17 o 
 -43   1   6       47.21       64.30     10.15 o 
 -41   1   6       63.95       87.97     10.76 o 
 -39   1   6       41.56       38.98      8.53 o 
 -37   1   6      186.30      178.11     12.68 o 
 -35   1   6      144.70      143.63     26.40 o 
 -33   1   6        0.34       -7.85      5.23 o 
 -31   1   6       76.91       51.91      8.20 o 
 -29   1   6       44.57       49.38      7.67 o 
 -27   1   6       28.89       20.49      5.41 o 
 -25   1   6     3066.19     2898.17     61.53 o 
 -23   1   6        0.49       10.57      4.82 o 
 -21   1   6       12.32       14.06      4.64 o 
 -19   1   6      126.06      153.21      8.61 o 
 -17   1   6        9.16        3.75      4.46 o 
 -15   1   6     1025.01     1113.71     22.93 o 
 -13   1   6        7.77       24.94      3.24 o 
 -11   1   6     1898.48     2115.84     28.79 o 
  -9   1   6      492.77      547.66     13.15 o 
  -7   1   6      364.64      438.60      9.52 o 
  -5   1   6       18.49       19.64      2.36 o 
  -3   1   6       36.70       46.01      3.26 o 
  -1   1   6      769.43      801.92     16.15 o 
   1   1   6     1155.00     1199.83     19.46 o 
   3   1   6       33.16       48.07      3.78 o 
   5   1   6     2433.93     2618.46     29.84 o 
   7   1   6     3359.21     3452.67     42.40 o 
   9   1   6       53.36       61.35      3.58 o 
  11   1   6      275.54      343.29     11.62 o 
  13   1   6      977.06      969.62     15.59 o 
  15   1   6        8.11       13.31      3.34 o 
  17   1   6      241.91      238.36     10.02 o 
  19   1   6        0.56       -4.80      3.20 o 
  21   1   6      206.02      174.10      9.76 o 
  23   1   6     3047.88     2995.42     45.97 o 
  25   1   6      931.27      900.34     19.83 o 
  27   1   6      303.65      314.11     11.53 o 
  29   1   6        0.29       -1.59      4.62 o 
  31   1   6      131.25      113.33      9.32 o 
  33   1   6       83.45       88.33      9.03 o 
  35   1   6      112.28      124.45     10.34 o 
 -44   2   6      700.52      765.44     37.81 o 
 -42   2   6     2739.80     2918.86     55.58 o 
 -40   2   6      956.35      963.61     25.57 o 
 -38   2   6      356.55      363.09     18.65 o 
 -36   2   6       34.61       24.00      6.28 o 
 -34   2   6     1327.30     1297.09     29.25 o 
 -32   2   6     1732.89     1727.43     35.27 o 
 -30   2   6     1455.54     1457.83     31.11 o 
 -28   2   6       76.65       85.80      7.50 o 
 -26   2   6     1244.80     1265.13     27.00 o 
 -24   2   6     5073.14     4907.88     78.75 o 
 -22   2   6      268.89      236.28     13.36 o 
 -20   2   6      840.95      788.74     18.47 o 
 -18   2   6       58.32       66.15      8.57 o 
 -16   2   6       11.96       59.48      4.56 o 
 -14   2   6      107.81      114.93      5.45 o 
 -12   2   6      301.25      292.92     12.66 o 
 -10   2   6     1449.79     1788.10     31.83 o 
  -8   2   6    12198.30    12269.19    179.54 o 
  -6   2   6    16451.08    16424.84    203.05 o 
  -4   2   6     8385.85     8123.65    103.06 o 
  -2   2   6    25904.90    26326.03    322.48 o 
   0   2   6     1223.98     1262.94     20.13 o 
   2   2   6       39.97       79.59      3.92 o 
   4   2   6     1153.02     1120.34     20.42 o 
   6   2   6       88.83       81.94      4.09 o 
   8   2   6      173.63      121.01      4.97 o 
  10   2   6     1117.46     1226.36     18.64 o 
  12   2   6       80.30       90.82      6.39 o 
  14   2   6     1442.55     1392.65     23.50 o 
  16   2   6     5036.03     4818.16     76.81 o 
  18   2   6      521.27      514.67     15.59 o 
  20   2   6       81.55       93.30      7.64 o 
  22   2   6     2644.13     2670.76     48.54 o 
  24   2   6      186.30      191.93     17.78 o 
  26   2   6     1402.50     1395.42     31.12 o 
  28   2   6      163.79      158.80     14.01 o 
  30   2   6      615.26      609.00     24.10 o 
  32   2   6     1057.02     1077.16     27.91 o 
  34   2   6     1808.38     1850.65     40.31 o 
 -41   3   6       46.53       39.25      9.27 o 
 -39   3   6        7.40        3.27      5.77 o 
 -37   3   6        1.17        0.39      5.19 o 
 -35   3   6      328.23      326.29     13.67 o 
 -33   3   6       16.78       46.58     27.38 o 
 -31   3   6      550.61      532.75     17.14 o 
 -29   3   6     4234.09     4180.13     70.58 o 
 -27   3   6      302.02      319.24     12.70 o 
 -25   3   6      546.13      553.84     28.80 o 
 -23   3   6      460.19      415.89     13.48 o 
 -21   3   6        1.08       16.48     10.70 o 
 -19   3   6      384.10      346.08     10.37 o 
 -17   3   6        0.81        1.28      2.46 o 
 -15   3   6      718.69      713.49     13.90 o 
 -13   3   6      537.12      634.83     17.70 o 
 -11   3   6     5092.32     5413.11     84.26 o 
  -9   3   6       35.91       48.75     11.03 o 
  -7   3   6       23.45       11.66      3.55 o 
  -5   3   6     1671.72     1618.26     28.66 o 
  -3   3   6       60.82       74.87      5.16 o 
  -1   3   6      824.98      792.83     17.90 o 
   1   3   6      155.91      131.57      6.37 o 
   3   3   6     2776.84     2761.52     45.78 o 
   5   3   6      117.76      115.24      7.03 o 
   7   3   6      715.15      620.44     13.61 o 
   9   3   6      507.50      475.45     11.84 o 
  11   3   6       88.86       84.16      5.39 o 
  13   3   6      206.62      224.98      8.29 o 
  15   3   6     1079.18     1021.90     19.71 o 
  17   3   6       80.30       76.66      7.43 o 
  19   3   6        4.09        5.12      4.32 o 
  21   3   6      165.88      176.39     14.62 o 
  23   3   6     1063.90     1032.15     29.41 o 
  25   3   6      364.23      415.17     15.83 o 
  27   3   6      237.20      241.97     12.88 o 
  29   3   6      509.61      511.32     20.75 o 
  31   3   6        3.87        2.17      7.41 o 
  33   3   6       96.95       87.68     12.32 o 
 -40   4   6      382.00      422.71     27.02 o 
 -38   4   6       77.61       84.33      9.45 o 
 -36   4   6      170.44      169.61     11.25 o 
 -34   4   6      100.39      137.98     12.89 o 
 -32   4   6     1626.98     1649.35     35.79 o 
 -30   4   6       15.34       13.09      5.49 o 
 -28   4   6     1220.18     1295.64     29.53 o 
 -26   4   6     2287.92     2331.60     49.10 o 
 -24   4   6     1386.84     1333.16     29.19 o 
 -22   4   6     2016.71     1938.31     33.43 o 
 -20   4   6     1049.40     1013.50     18.59 o 
 -18   4   6      308.72      317.32     11.50 o 
 -16   4   6      872.34      967.82     17.39 o 
 -14   4   6       57.98       73.31      6.87 o 
 -12   4   6      561.40      614.51     17.25 o 
 -10   4   6       36.57       51.87     11.55 o 
  -8   4   6     1908.57     2035.08     37.96 o 
  -6   4   6     7831.18     7482.89    206.94 o 
  -4   4   6     5042.40     4993.71     79.21 o 
  -2   4   6     1046.15      923.04     21.20 o 
   0   4   6        0.55        7.71      3.70 o 
   2   4   6     2397.73     2607.20     45.32 o 
   4   4   6      532.63      528.35     14.61 o 
   6   4   6     3032.77     3143.08     45.80 o 
   8   4   6       38.27       16.60      4.12 o 
  10   4   6       33.12       50.41     19.08 o 
  12   4   6     1747.29     1780.26     37.65 o 
  14   4   6     4182.87     4353.60     68.61 o 
  16   4   6     4349.91     4271.36     60.82 o 
  18   4   6     2237.24     2181.92     35.67 o 
  20   4   6       55.63       70.45     13.54 o 
  22   4   6      526.63      535.63     23.35 o 
  24   4   6     1051.28     1161.03     36.56 o 
  26   4   6      146.82      155.64     14.20 o 
  28   4   6       96.46      111.34     16.77 o 
  30   4   6       22.56       32.39     10.11 o 
 -37   5   6       27.94       30.08      9.45 o 
 -35   5   6        1.60        9.31      6.38 o 
 -33   5   6      169.72      194.27     12.01 o 
 -31   5   6       87.00      101.10      9.31 o 
 -29   5   6      852.27      844.89     29.51 o 
 -27   5   6      148.47      175.19     14.98 o 
 -25   5   6       75.83       86.55      8.60 o 
 -23   5   6     1026.60     1011.43     22.53 o 
 -21   5   6       61.13       63.73      6.58 o 
 -19   5   6      269.06      279.58     11.39 o 
 -17   5   6      143.57      147.33      7.70 o 
 -15   5   6      923.14      887.31     23.00 o 
 -13   5   6      187.35      198.08     13.05 o 
 -11   5   6     2167.41     2117.29     40.78 o 
  -9   5   6     1463.54     1348.04     37.40 o 
  -7   5   6       64.18       73.43      7.08 o 
  -5   5   6     1655.96     1699.68     34.27 o 
  -3   5   6     2012.74     2098.15     40.03 o 
  -1   5   6      269.59      289.42     14.65 o 
   1   5   6      430.72      355.50     12.94 o 
   3   5   6        0.54        0.95      4.14 o 
   5   5   6       86.19      114.85     17.57 o 
   7   5   6      722.13      729.87     20.93 o 
   9   5   6       49.36       49.89     10.83 o 
  11   5   6     1045.90     1069.45     26.50 o 
  13   5   6        6.97       15.84      5.56 o 
  15   5   6      148.63      120.68      9.39 o 
  17   5   6      353.35      339.01     14.55 o 
  19   5   6       96.20      106.53      9.60 o 
  21   5   6      306.86      296.48     15.77 o 
  23   5   6       55.17       53.68     21.67 o 
  25   5   6      397.44      415.93     31.66 o 
  27   5   6      175.21      196.36     16.13 o 
 -32   6   6      916.29      929.33     38.62 o 
 -30   6   6      807.38      810.22     24.32 o 
 -28   6   6      395.56      390.36     16.56 o 
 -26   6   6      204.89      248.52     13.63 o 
 -24   6   6     2588.07     2555.18     44.01 o 
 -22   6   6      790.87      797.53     33.75 o 
 -20   6   6     3442.65     3378.99     53.89 o 
 -18   6   6     1121.78     1137.54     24.83 o 
 -16   6   6      439.62      436.43     16.19 o 
 -14   6   6       46.69       46.68      7.02 o 
 -12   6   6       71.11       69.67      7.93 o 
 -10   6   6      906.29      925.70     24.99 o 
  -8   6   6       18.99       22.75      6.50 o 
  -6   6   6     1988.90     2028.21     40.67 o 
  -4   6   6      218.27      236.54     12.35 o 
  -2   6   6     2783.68     2666.26     49.78 o 
   0   6   6       15.68       13.82      5.72 o 
   2   6   6      162.03      157.65     16.05 o 
   4   6   6       40.83       45.39      9.54 o 
   6   6   6       10.94        3.24      5.30 o 
   8   6   6        0.76       -3.97      4.68 o 
  10   6   6      191.42      216.51     12.45 o 
  12   6   6      627.31      645.37     20.70 o 
  14   6   6      196.43      218.22     12.72 o 
  16   6   6      845.47      821.99     24.06 o 
  18   6   6      183.40      188.29     17.89 o 
  20   6   6        5.16        9.76      8.66 o 
  22   6   6        6.05       15.46      8.91 o 
 -25   7   6      329.99      369.13     16.70 o 
 -23   7   6     1361.27     1312.58     28.73 o 
 -21   7   6      498.06      523.25     17.08 o 
 -19   7   6        0.01       15.20      5.79 o 
 -17   7   6       79.06       92.92     20.24 o 
 -15   7   6      615.75      591.19     20.22 o 
 -13   7   6      414.99      409.82     16.57 o 
 -11   7   6      771.60      760.45     24.62 o 
  -9   7   6     1714.63     1655.38     36.80 o 
  -7   7   6      484.74      389.87     16.23 o 
  -5   7   6     2126.14     2153.79     44.07 o 
  -3   7   6       58.17       69.44     11.03 o 
  -1   7   6       12.73       23.14      8.55 o 
   1   7   6        0.80        5.89     12.04 o 
   3   7   6      596.01      602.50     26.13 o 
   5   7   6        1.48        2.41      7.88 o 
   7   7   6       61.31       53.82     10.96 o 
   9   7   6      177.06      169.97     22.03 o 
  11   7   6        1.84        6.12      8.10 o 
  13   7   6      903.40     1009.20     36.26 o 
  15   7   6        0.75        0.95      7.80 o 
  17   7   6        8.70        2.77      9.28 o 
 -14   8   6       78.14       73.33      9.81 o 
 -12   8   6      187.70      180.55     12.51 o 
 -10   8   6        3.97       -3.88      6.12 o 
  -8   8   6      500.65      591.39     21.42 o 
  -6   8   6      991.09      963.56     27.63 o 
  -4   8   6      799.32      891.81     27.05 o 
  -2   8   6       20.16       36.78     11.63 o 
   0   8   6     2403.03     2259.43     61.06 o 
   2   8   6       45.86       36.59     11.83 o 
   4   8   6      278.45      270.62     19.84 o 
   6   8   6       30.35       34.83     10.83 o 
 -43   1   7       53.90       75.21      8.89 o 
 -41   1   7      153.46      147.22     19.35 o 
 -39   1   7     1045.88     1031.69     54.40 o 
 -37   1   7      161.36      138.74     11.81 o 
 -35   1   7      240.05      265.66     14.84 o 
 -33   1   7     2189.90     2217.57     52.32 o 
 -31   1   7      131.85      124.11     13.38 o 
 -29   1   7    11812.62    11642.93    217.20 o 
 -27   1   7     4551.62     4679.96     94.33 o 
 -25   1   7      109.14      104.30      8.68 o 
 -23   1   7     1345.80     1271.95     32.22 o 
 -21   1   7     3145.03     3234.23     67.14 o 
 -19   1   7      640.10      672.14     20.27 o 
 -17   1   7     4125.59     4130.56     58.46 o 
 -15   1   7     1670.65     1547.91     25.90 o 
 -13   1   7      370.27      195.58      7.30 o 
 -11   1   7    26787.57    28406.46    406.99 o 
  -9   1   7    18824.71    19391.36    280.25 o 
  -7   1   7     8509.24     8883.81    115.55 o 
  -5   1   7      759.21      887.81     16.16 o 
  -3   1   7      144.68      144.81      7.97 o 
  -1   1   7     1777.38     1759.56     27.10 o 
   1   1   7     6231.31     6493.96     84.63 o 
   3   1   7      783.91      990.98     15.92 o 
   5   1   7      812.14      962.93     13.75 o 
   7   1   7     1320.84     1083.60     17.20 o 
   9   1   7      395.60      321.86      9.77 o 
  11   1   7     1915.35     1967.11     31.58 o 
  13   1   7      266.23      296.20     14.29 o 
  15   1   7       44.68       53.58      6.08 o 
  17   1   7      293.50      300.32     13.45 o 
  19   1   7       44.53       44.45      5.26 o 
  21   1   7       34.67       44.95      9.16 o 
  23   1   7     3329.33     3286.03     69.83 o 
  25   1   7     1085.28     1084.77     26.43 o 
  27   1   7      481.31      481.22     16.87 o 
  29   1   7      398.71      423.69     16.00 o 
  31   1   7       67.02       62.76      8.46 o 
  33   1   7      114.98      123.55     15.88 o 
 -42   2   7      147.25      143.68     11.07 o 
 -40   2   7      128.55      127.82     12.81 o 
 -38   2   7       51.16       38.13      7.37 o 
 -36   2   7      734.13      701.91     20.78 o 
 -34   2   7        1.17        9.73      6.92 o 
 -32   2   7     2349.14     2284.29     43.96 o 
 -30   2   7    11605.99    11242.57    170.29 o 
 -28   2   7     2212.28     2219.01     42.13 o 
 -26   2   7        1.91       -0.23      3.99 o 
 -24   2   7       96.70       99.92      7.21 o 
 -22   2   7      371.17      331.67     11.55 o 
 -20   2   7      660.16      673.25     16.42 o 
 -18   2   7        0.29        2.02      4.18 o 
 -16   2   7       48.91       55.00      4.50 o 
 -14   2   7     1773.21     2084.29     29.81 o 
 -12   2   7     8232.47     9005.21    134.78 o 
 -10   2   7      619.87      634.84     37.64 o 
  -8   2   7       56.15       62.14      5.32 o 
  -6   2   7      279.24      304.28      7.81 o 
  -4   2   7       77.56       79.86      4.16 o 
  -2   2   7     1088.60     1092.45     15.98 o 
   0   2   7     3554.31     3626.17     49.46 o 
   2   2   7       59.59       57.77      8.91 o 
   4   2   7     3462.72     3547.04     49.73 o 
   6   2   7      850.70      889.33     17.24 o 
   8   2   7      357.84      401.59     14.03 o 
  10   2   7      173.53      177.07      9.27 o 
  12   2   7      173.92      206.56      7.85 o 
  14   2   7       82.46      100.26      7.43 o 
  16   2   7      536.27      537.57     16.32 o 
  18   2   7     1545.73     1504.98     31.72 o 
  20   2   7      211.69      203.62     10.96 o 
  22   2   7     2294.89     2278.07     43.90 o 
  24   2   7      361.74      366.46     14.74 o 
  26   2   7        0.30        6.66      5.42 o 
  28   2   7      753.76      739.24     22.72 o 
  30   2   7       36.68       44.46     17.37 o 
  32   2   7       60.03       68.25      8.93 o 
 -41   3   7        1.18       -3.61      5.53 o 
 -39   3   7      204.65      206.10     15.83 o 
 -37   3   7       14.36       18.21      6.58 o 
 -35   3   7     1192.53     1267.82     30.10 o 
 -33   3   7     1324.80     1263.23     29.65 o 
 -31   3   7     1746.61     1794.09     57.10 o 
 -29   3   7     1120.15     1122.47     26.72 o 
 -27   3   7      928.28      893.19     22.73 o 
 -25   3   7      322.76      319.22     12.41 o 
 -23   3   7     3776.04     3831.18     64.75 o 
 -21   3   7     4096.50     4126.39     60.44 o 
 -19   3   7     1112.89     1157.42     25.00 o 
 -17   3   7       50.71       70.06      5.17 o 
 -15   3   7     1230.27     1194.93     24.92 o 
 -13   3   7     7981.39     7643.53    116.72 o 
 -11   3   7    11216.59    10491.33    156.47 o 
  -9   3   7    15333.50    15334.92    275.68 o 
  -7   3   7     4916.80     5011.00    102.12 o 
  -5   3   7       22.26       12.71      6.96 o 
  -3   3   7      704.16      672.21     15.66 o 
  -1   3   7      784.17      747.34     17.10 o 
   1   3   7     1455.32     1474.10     28.03 o 
   3   3   7        2.21       -1.71      3.00 o 
   5   3   7      856.05      865.07     17.38 o 
   7   3   7     8727.48     8840.66    113.87 o 
   9   3   7      704.11      675.12     15.12 o 
  11   3   7      918.29      941.37     18.76 o 
  13   3   7       18.99       35.30      5.48 o 
  15   3   7     1763.38     1660.91     52.47 o 
  17   3   7       61.31       62.13      6.85 o 
  19   3   7     1312.44     1296.51     29.29 o 
  21   3   7       27.09       26.69      6.37 o 
  23   3   7      125.55      128.91      9.88 o 
  25   3   7     5910.18     5817.67     95.60 o 
  27   3   7      379.51      435.97     17.26 o 
  29   3   7     1263.88     1221.72     30.71 o 
  31   3   7      530.26      443.42     17.92 o 
 -38   4   7      225.15      248.26     15.89 o 
 -36   4   7       93.20       96.34      9.45 o 
 -34   4   7      132.40      113.22      9.77 o 
 -32   4   7       55.73       40.98      7.03 o 
 -30   4   7      397.44      374.94     15.47 o 
 -28   4   7     1087.06     1132.49     27.16 o 
 -26   4   7      319.31      320.52     13.28 o 
 -24   4   7      111.50      117.25      8.41 o 
 -22   4   7       15.82       25.35      6.29 o 
 -20   4   7      601.53      572.68     18.77 o 
 -18   4   7      562.14      587.68     18.84 o 
 -16   4   7      161.65      158.53     12.29 o 
 -14   4   7      373.81      405.24     19.00 o 
 -12   4   7      259.05      243.37     14.12 o 
 -10   4   7      649.29      703.18     18.83 o 
  -8   4   7      430.09      425.96     14.24 o 
  -6   4   7       11.07       15.26      5.48 o 
  -4   4   7      503.64      476.42     23.71 o 
  -2   4   7     1260.01     1210.88     26.03 o 
   0   4   7     1976.90     1916.05     36.25 o 
   2   4   7      354.15      349.83     16.76 o 
   4   4   7      937.82      973.56     29.87 o 
   6   4   7       41.00       42.99     13.54 o 
   8   4   7       70.57       61.85      5.43 o 
  10   4   7     1368.94     1321.18     24.34 o 
  12   4   7      293.53      214.12      9.01 o 
  14   4   7       56.24       57.56      5.81 o 
  16   4   7      147.93      153.57      8.08 o 
  18   4   7      332.33      286.87     19.12 o 
  20   4   7     1532.33     1518.54     33.47 o 
  22   4   7      770.43      761.12     22.38 o 
  24   4   7       68.41       51.02     10.79 o 
  26   4   7      634.17      647.87     27.81 o 
  28   4   7      231.28      223.98     17.46 o 
 -35   5   7       20.72       22.44      9.33 o 
 -33   5   7      518.52      575.09     25.34 o 
 -31   5   7     1113.01     1132.20     39.33 o 
 -29   5   7      574.23      580.78     24.57 o 
 -27   5   7     1319.27     1381.28     40.54 o 
 -25   5   7       95.11      106.30      9.91 o 
 -23   5   7      269.57      264.19     13.81 o 
 -21   5   7      220.46      247.39     13.17 o 
 -19   5   7      331.86      325.20     12.58 o 
 -17   5   7       12.06       16.08      5.50 o 
 -15   5   7     1217.68     1223.43     28.58 o 
 -13   5   7     2644.93     2657.61     49.49 o 
 -11   5   7     3130.80     2967.43     58.40 o 
  -9   5   7     6602.45     6235.65     99.01 o 
  -7   5   7      979.40     1011.38     38.93 o 
  -5   5   7     1228.15     1281.52     28.64 o 
  -3   5   7      137.38      128.36      9.23 o 
  -1   5   7      524.01      511.70     18.56 o 
   1   5   7     2636.90     2569.40     86.87 o 
   3   5   7       47.53       22.31      8.12 o 
   5   5   7      248.66      310.30     13.96 o 
   7   5   7      856.65      873.63     23.86 o 
   9   5   7     4033.68     4013.71     70.00 o 
  11   5   7      681.60      672.11     20.73 o 
  13   5   7       13.24       18.44      6.52 o 
  15   5   7      872.42      803.75     23.02 o 
  17   5   7       98.50       95.39      9.26 o 
  19   5   7       88.98       97.82     17.12 o 
  21   5   7       82.61       65.57     11.37 o 
  23   5   7      154.26      185.46     16.16 o 
  25   5   7      603.92      660.53     37.01 o 
 -30   6   7      457.30      477.17     23.27 o 
 -28   6   7      656.28      610.04     26.10 o 
 -26   6   7      187.03      171.67     23.90 o 
 -24   6   7      112.04      122.80      9.40 o 
 -22   6   7      209.14      224.58     11.53 o 
 -20   6   7     1515.96     1481.33     30.23 o 
 -18   6   7      470.36      453.04     13.88 o 
 -16   6   7      552.24      579.72     19.28 o 
 -14   6   7        0.64        1.24      7.56 o 
 -12   6   7       53.03       47.58      9.89 o 
 -10   6   7       79.95       73.89     11.83 o 
  -8   6   7     1435.99     1406.62     32.06 o 
  -6   6   7      464.75      510.20     21.33 o 
  -4   6   7       25.23       15.32      7.03 o 
  -2   6   7     1260.73     1256.50     29.50 o 
   0   6   7      348.76      366.90     34.16 o 
   2   6   7        0.14       -1.49      7.47 o 
   4   6   7      136.85      123.81     13.07 o 
   6   6   7       73.26       78.94      9.06 o 
   8   6   7      103.14       94.91     14.84 o 
  10   6   7      258.06      241.55     13.60 o 
  12   6   7       81.37      100.81      9.86 o 
  14   6   7        1.66        5.35      5.70 o 
  16   6   7      576.59      593.60     20.59 o 
  18   6   7      171.85      162.18     11.97 o 
  20   6   7        6.53       15.07      6.73 o 
 -23   7   7      125.10      129.88     13.00 o 
 -21   7   7      119.93      122.62     10.50 o 
 -19   7   7     2108.85     2119.23     39.61 o 
 -17   7   7      130.07       97.22     11.20 o 
 -15   7   7       57.51       43.54      8.24 o 
 -13   7   7      476.63      482.03     22.64 o 
 -11   7   7     2960.05     2954.97     56.65 o 
  -9   7   7     1946.17     1912.08     41.12 o 
  -7   7   7      222.22      202.19     12.58 o 
  -5   7   7      689.69      663.22     21.54 o 
  -3   7   7     3366.25     3346.15     79.03 o 
  -1   7   7      817.50      900.11     34.70 o 
   1   7   7      108.53      145.62     14.79 o 
   3   7   7       88.32       90.10     12.95 o 
   5   7   7       56.32       52.39      8.54 o 
   7   7   7      211.67      210.19     14.78 o 
   9   7   7      134.75      125.69     31.39 o 
  11   7   7       86.29       84.90     15.52 o 
  13   7   7      140.49      146.19     15.79 o 
  -8   8   7        7.93        8.87      7.18 o 
  -6   8   7      829.57      817.99     25.52 o 
  -4   8   7       61.50      104.58     14.55 o 
 -44   0   8      362.57      459.12     31.04 o 
 -42   0   8      178.95      176.59     20.33 o 
 -40   0   8     2606.87     2748.54     91.51 o 
 -38   0   8     3677.80     3532.71    110.24 o 
 -36   0   8      139.78      119.69     15.52 o 
 -34   0   8     1246.65     1289.82     50.66 o 
 -32   0   8     7491.69     7695.83    211.21 o 
 -30   0   8     9127.28     9239.39    248.85 o 
 -28   0   8        5.56       13.74      8.38 o 
 -26   0   8     6209.88     5845.46    162.86 o 
 -24   0   8       82.21       85.08     11.95 o 
 -22   0   8     1285.72     1267.88     46.20 o 
 -20   0   8     4944.78     5018.29    140.21 o 
 -18   0   8    11645.96    11089.40    290.77 o 
 -16   0   8     4287.06     4381.11    123.80 o 
 -14   0   8    13318.22    14761.04    273.44 o 
 -12   0   8       12.47        7.41      3.90 o 
 -10   0   8       41.92       47.76      8.74 o 
  -8   0   8     4440.69     5029.89    139.50 o 
  -6   0   8     1655.34     1686.71     38.04 o 
  -4   0   8     6143.21     6621.59    122.44 o 
  -2   0   8        6.94       22.08      4.80 o 
   0   0   8    10580.21    10854.94    157.98 o 
   2   0   8     2777.82     2796.51     46.39 o 
   4   0   8      543.43      487.74     14.48 o 
   6   0   8     1457.97     1446.65     35.94 o 
   8   0   8     3096.15     3032.20     63.96 o 
  10   0   8     1035.86      984.64     28.08 o 
  12   0   8      822.83      940.08     27.41 o 
  14   0   8       31.18       43.69      7.20 o 
  16   0   8     1006.88     1023.45     30.18 o 
  18   0   8     2869.98     2929.53     64.92 o 
  20   0   8     3211.20     3255.76     71.07 o 
  22   0   8      111.77      120.71     11.39 o 
  24   0   8     1160.32     1100.79     36.12 o 
  26   0   8       42.31       44.24     12.31 o 
  28   0   8     1137.43     1186.18     48.88 o 
  30   0   8        5.81        4.10      9.99 o 
  32   0   8      357.68      385.29     27.83 o 
 -43   1   8       68.53       79.31      9.36 o 
 -41   1   8      109.72      111.53     18.93 o 
 -39   1   8        3.33        4.91      6.85 o 
 -37   1   8        1.16       10.38      6.50 o 
 -35   1   8      128.10      137.43     11.53 o 
 -33   1   8     1054.96     1034.58     30.81 o 
 -31   1   8      608.43      641.99     22.68 o 
 -29   1   8     2356.25     2359.33     54.28 o 
 -27   1   8       29.66       38.06      6.93 o 
 -25   1   8       31.72       36.26      6.47 o 
 -23   1   8        3.58        9.38      4.44 o 
 -21   1   8      257.66      247.27     11.98 o 
 -19   1   8       61.23       66.50      5.69 o 
 -17   1   8     1023.50      979.95     19.28 o 
 -15   1   8      283.49      302.10      9.37 o 
 -13   1   8     1529.80     1768.49     29.18 o 
 -11   1   8     1534.64     1599.00     73.85 o 
  -9   1   8       94.89       81.94      4.79 o 
  -7   1   8      561.35      549.12     12.90 o 
  -5   1   8       39.40       47.96      4.75 o 
  -3   1   8       57.79       59.42      4.47 o 
  -1   1   8      114.31      121.50      5.90 o 
   1   1   8      221.33      199.91      8.73 o 
   3   1   8      666.46      628.77     10.79 o 
   5   1   8       35.94       59.77      4.08 o 
   7   1   8        9.57       15.62      2.96 o 
   9   1   8      703.61      729.16     16.25 o 
  11   1   8        9.91        9.98      3.73 o 
  13   1   8      141.48      144.77      8.81 o 
  15   1   8        2.70        8.11     13.43 o 
  17   1   8      816.06      745.44     20.34 o 
  19   1   8      110.44      113.63      8.86 o 
  21   1   8       21.78       19.09      5.73 o 
  23   1   8        0.69       -0.73      4.69 o 
  25   1   8       41.74       43.47      7.00 o 
  27   1   8      253.80      237.42     12.62 o 
  29   1   8       37.62       41.79      7.52 o 
  31   1   8      209.37      218.34     13.07 o 
 -42   2   8      830.92      854.87     29.99 o 
 -40   2   8     1199.58     1212.19     30.33 o 
 -38   2   8     3352.52     3433.22     62.71 o 
 -36   2   8     2517.61     2581.08     49.93 o 
 -34   2   8        3.04        2.40      6.46 o 
 -32   2   8     2537.13     2582.39     48.84 o 
 -30   2   8       75.56       78.18      8.04 o 
 -28   2   8     5684.51     5786.26     93.58 o 
 -26   2   8      790.68      797.26     20.73 o 
 -24   2   8      363.15      375.03     14.69 o 
 -22   2   8       70.30       73.47      7.48 o 
 -20   2   8     3225.48     3266.41     49.36 o 
 -18   2   8     4063.91     3867.46     56.65 o 
 -16   2   8       43.17       62.23      5.72 o 
 -14   2   8     3433.27     3956.66     88.92 o 
 -12   2   8       32.22       35.59      4.40 o 
 -10   2   8      310.44      362.53     11.23 o 
  -8   2   8      383.50      401.43      9.88 o 
  -6   2   8       35.14       41.45      3.66 o 
  -4   2   8     6645.00     6596.07     99.88 o 
  -2   2   8     6481.82     6570.66     99.67 o 
   0   2   8    21544.56    21158.23    300.71 o 
   2   2   8    17846.01    18086.12    258.39 o 
   4   2   8      390.41      331.73     16.60 o 
   6   2   8      158.05      183.55      7.69 o 
   8   2   8      128.27      153.27      7.32 o 
  10   2   8     6083.71     6129.51     94.19 o 
  12   2   8     4055.38     3913.48     65.80 o 
  14   2   8     1212.97     1241.60     48.07 o 
  16   2   8      684.95      684.17     19.52 o 
  18   2   8     1626.43     1561.87     33.42 o 
  20   2   8     7343.87     7446.41    116.80 o 
  22   2   8      714.54      752.32     23.15 o 
  24   2   8      371.18      393.53     15.82 o 
  26   2   8      527.23      530.83     18.61 o 
  28   2   8      144.68      146.21     15.02 o 
  30   2   8        6.84        6.78      6.27 o 
 -41   3   8        2.79        1.20      7.13 o 
 -39   3   8        7.67       -5.51      5.88 o 
 -37   3   8        0.07       -2.08      5.55 o 
 -35   3   8        0.67       -4.80      5.55 o 
 -33   3   8      122.30      112.36      9.50 o 
 -31   3   8        1.50        4.80      5.55 o 
 -29   3   8      303.94      305.15     21.73 o 
 -27   3   8      781.55      827.05     22.03 o 
 -25   3   8        0.25       -4.93      6.38 o 
 -23   3   8       39.33       41.85      5.27 o 
 -21   3   8     1457.16     1408.96     26.39 o 
 -19   3   8      100.74       85.57      6.65 o 
 -17   3   8      588.28      619.94     15.01 o 
 -15   3   8       36.21       36.46      7.39 o 
 -13   3   8       12.93        9.32      5.57 o 
 -11   3   8      896.73      900.65     42.72 o 
  -9   3   8     1336.56     1340.66     48.33 o 
  -7   3   8     1172.21     1196.90     33.45 o 
  -5   3   8     5303.49     5244.66    104.17 o 
  -3   3   8     2297.98     2214.47     51.61 o 
  -1   3   8       67.60       83.83      6.52 o 
   1   3   8       14.26        8.70      3.81 o 
   3   3   8     1291.52     1335.59     31.59 o 
   5   3   8       58.51       73.76      5.62 o 
   7   3   8      129.83      154.65      7.57 o 
   9   3   8      235.77      234.62      9.08 o 
  11   3   8      555.45      580.66     14.52 o 
  13   3   8     1856.59     1668.20     34.58 o 
  15   3   8      491.20      439.34     15.45 o 
  17   3   8        8.05        2.44      4.54 o 
  19   3   8        4.21        5.96      5.27 o 
  21   3   8      467.22      451.00     16.68 o 
  23   3   8      214.96      202.91     12.10 o 
  25   3   8        6.70       -2.05      5.44 o 
  27   3   8       32.67       37.68      8.00 o 
  29   3   8      240.10      240.43     14.13 o 
 -38   4   8     1866.30     1949.24     42.63 o 
 -36   4   8      727.43      750.60     30.23 o 
 -34   4   8      422.58      435.90     16.99 o 
 -32   4   8      411.08      399.71     40.93 o 
 -30   4   8      986.27     1052.87     34.34 o 
 -28   4   8     1387.66     1466.15     59.40 o 
 -26   4   8     2256.15     2351.16     85.98 o 
 -24   4   8      527.99      526.55     24.30 o 
 -22   4   8      888.30      893.65     28.09 o 
 -20   4   8     3997.48     3875.73     69.92 o 
 -18   4   8     3098.97     3036.19     57.39 o 
 -16   4   8     1357.15     1349.61     38.40 o 
 -14   4   8      257.41      309.40     34.78 o 
 -12   4   8     1053.55     1265.86     51.29 o 
 -10   4   8     1720.66     1720.00     44.45 o 
  -8   4   8     7875.89     7943.41    176.78 o 
  -6   4   8      649.09      709.88     50.47 o 
  -2   4   8     5987.84     5703.74    114.35 o 
   0   4   8     4969.80     4863.85     99.90 o 
   2   4   8     6651.80     6561.14    129.31 o 
   4   4   8     5650.19     5680.50     92.52 o 
   6   4   8      135.23      135.63      9.91 o 
   8   4   8       50.57       54.56      7.27 o 
  10   4   8     1239.23     1102.75     27.07 o 
  12   4   8      432.16      435.79     12.95 o 
  14   4   8      628.44      549.09     17.37 o 
  16   4   8      117.38      116.68     15.31 o 
  18   4   8      235.46      241.40     21.67 o 
  20   4   8     2472.28     2438.19     48.10 o 
  22   4   8     3487.75     3556.01     64.75 o 
  24   4   8      179.16      214.02     26.27 o 
  26   4   8        0.15        5.81      6.29 o 
 -35   5   8       47.12       48.91     11.60 o 
 -33   5   8       26.27       34.83     20.60 o 
 -31   5   8       23.22       31.26      9.90 o 
 -29   5   8       15.31        7.31      8.20 o 
 -27   5   8     1694.90     1729.73     48.24 o 
 -25   5   8      574.45      552.42     20.40 o 
 -23   5   8      118.21      106.05     10.36 o 
 -21   5   8      933.41      907.41     35.07 o 
 -19   5   8      139.45      124.60     10.58 o 
 -17   5   8      233.32      251.30     16.23 o 
 -15   5   8        7.27       14.06      6.99 o 
 -13   5   8       68.76       58.42     14.72 o 
 -11   5   8      263.56      251.12     16.42 o 
  -9   5   8      660.31      699.83     26.77 o 
  -7   5   8     3350.47     3234.53     57.68 o 
  -5   5   8      474.98      486.06     16.78 o 
  -3   5   8     3839.60     3793.80     83.30 o 
  -1   5   8     1873.12     1826.70     48.70 o 
   1   5   8     1357.93     1329.40     39.07 o 
   3   5   8        8.33        7.53      7.26 o 
   5   5   8       26.67       32.78      6.86 o 
   7   5   8      214.46      261.96     13.68 o 
   9   5   8       28.05       50.81      7.99 o 
  11   5   8      709.53      651.21     21.07 o 
  13   5   8      995.53      913.85     25.46 o 
  15   5   8      246.43      235.78     13.36 o 
  17   5   8      317.26      277.09     18.73 o 
  19   5   8      206.25      203.56     17.12 o 
  21   5   8       13.91       18.69      9.16 o 
 -30   6   8       14.99       11.72     12.49 o 
 -28   6   8      444.49      441.42     22.95 o 
 -26   6   8     1421.37     1493.73     37.53 o 
 -24   6   8      226.16      225.93     22.19 o 
 -22   6   8      142.49      159.04     12.46 o 
 -20   6   8     1714.60     1621.54     38.85 o 
 -18   6   8      673.90      642.82     26.44 o 
 -16   6   8     2303.80     2279.91     46.27 o 
 -14   6   8      618.36      590.72     19.84 o 
 -12   6   8      615.27      618.15     22.01 o 
 -10   6   8        4.46       13.34      9.66 o 
  -8   6   8      510.29      512.93     18.07 o 
  -6   6   8       83.19       83.08      9.51 o 
  -4   6   8        2.67       10.37      7.27 o 
  -2   6   8      287.15      306.60     29.97 o 
   0   6   8      219.10      224.86     16.96 o 
   2   6   8     1056.29     1049.00     46.02 o 
   4   6   8     1260.37     1206.72     31.08 o 
   6   6   8       93.41       78.37      9.39 o 
   8   6   8      174.65      187.87     15.33 o 
  10   6   8       58.96       33.02      7.98 o 
  12   6   8       80.18       77.48     17.68 o 
  14   6   8        1.97        2.89      6.57 o 
  16   6   8       33.35       44.51      8.47 o 
 -21   7   8      160.93      178.72     16.35 o 
 -19   7   8      682.29      701.59     20.53 o 
 -17   7   8      515.70      505.00     19.46 o 
 -15   7   8       82.95       96.82     10.25 o 
 -13   7   8       54.52       46.74      8.57 o 
 -11   7   8       30.66       18.16      7.40 o 
  -9   7   8     2462.30     2477.28     52.24 o 
  -7   7   8     3550.47     3399.57     63.21 o 
  -5   7   8       47.87       53.19     12.42 o 
  -3   7   8      314.02      248.83     18.30 o 
  -1   7   8       69.80       72.58     12.19 o 
   1   7   8       19.48       26.12     19.98 o 
   3   7   8        1.10       -2.55      7.74 o 
   5   7   8       17.53       17.47      7.91 o 
   7   7   8       17.81       30.39      8.10 o 
   9   7   8      282.93      316.29     16.37 o 
 -41   1   9      225.34      201.10     15.96 o 
 -39   1   9      117.09      107.98      9.68 o 
 -37   1   9       47.17       49.69      7.66 o 
 -35   1   9     1014.04     1033.29     31.61 o 
 -33   1   9      209.52      232.71     14.01 o 
 -31   1   9      112.24      111.53     10.53 o 
 -29   1   9     1164.13     1251.62     34.60 o 
 -27   1   9     5553.93     5737.90     92.88 o 
 -25   1   9     7177.33     7092.41    111.64 o 
 -23   1   9     4188.00     4382.90     72.85 o 
 -21   1   9       33.41       18.31      4.39 o 
 -19   1   9       34.09       12.47      4.04 o 
 -17   1   9     1677.55     1769.09     30.16 o 
 -15   1   9      837.85      862.95     18.10 o 
 -13   1   9     3721.84     4108.61     53.31 o 
 -11   1   9      341.64      424.67     13.26 o 
  -9   1   9      587.06      534.58     12.82 o 
  -7   1   9     7244.73     7303.11     97.71 o 
  -5   1   9    18757.68    18651.28    232.61 o 
  -3   1   9       20.73       10.05      3.66 o 
  -1   1   9       95.89      102.43      5.88 o 
   1   1   9     1733.81     1743.74     22.97 o 
   3   1   9        4.70        4.18      3.73 o 
   5   1   9        9.67        6.57      3.13 o 
   7   1   9      212.82      242.58     10.78 o 
   9   1   9     1190.01     1189.70     28.27 o 
  11   1   9     1744.61     1851.89     36.91 o 
  13   1   9     8186.47     7853.59    121.22 o 
  15   1   9      250.74      262.17     12.33 o 
  17   1   9      124.30      103.61      8.82 o 
  19   1   9       70.06       87.36      8.52 o 
  21   1   9     1023.78      987.64     25.65 o 
  23   1   9      565.39      634.94     25.13 o 
  25   1   9       93.17       85.73     12.92 o 
  27   1   9      341.95      336.47     15.42 o 
  29   1   9      409.41      469.52     24.02 o 
 -40   2   9      378.88      377.81     16.44 o 
 -38   2   9       86.54       67.74      9.91 o 
 -36   2   9       39.33       47.47     10.56 o 
 -34   2   9       78.29       84.40     12.58 o 
 -32   2   9     2198.02     2155.04     43.28 o 
 -30   2   9     1424.16     1402.20     31.53 o 
 -28   2   9       63.11       56.77      6.96 o 
 -26   2   9      386.93      384.09     14.13 o 
 -24   2   9      585.36      548.08     16.69 o 
 -22   2   9       20.53       20.30      5.46 o 
 -20   2   9      350.03      373.77     11.59 o 
 -18   2   9      944.99      869.71     18.79 o 
 -16   2   9       14.24       17.98      3.73 o 
 -14   2   9     2132.97     2361.41     50.46 o 
 -12   2   9       54.94       71.15      8.95 o 
 -10   2   9        5.41       -0.16      4.46 o 
  -8   2   9      930.46      813.08     19.65 o 
  -6   2   9     2050.25     1946.58     40.00 o 
  -4   2   9      120.11      160.88      9.37 o 
  -2   2   9      224.74      238.68     12.61 o 
   0   2   9     1975.66     1917.36     35.66 o 
   2   2   9      444.23      462.11     12.49 o 
   4   2   9        4.22        1.23      4.47 o 
   6   2   9        4.10        2.79      3.52 o 
   8   2   9       70.12       84.07      7.42 o 
  10   2   9        3.50        4.72      4.43 o 
  12   2   9     1355.85     1255.17     28.64 o 
  14   2   9      331.29      369.86     22.05 o 
  16   2   9      129.00      101.04      9.60 o 
  18   2   9      196.50      155.38     10.39 o 
  20   2   9      412.47      407.41     18.50 o 
  22   2   9       59.99       47.99      7.57 o 
  24   2   9       31.54       28.20      6.95 o 
  26   2   9      893.22      918.63     26.10 o 
  28   2   9       73.54       82.25      9.66 o 
 -39   3   9      122.74      131.20     11.16 o 
 -37   3   9       92.43      120.84     10.71 o 
 -35   3   9       28.38       18.67      7.09 o 
 -33   3   9       90.83       92.35      9.21 o 
 -31   3   9     1758.57     1815.28     38.41 o 
 -29   3   9        8.47        1.07      5.09 o 
 -27   3   9     5645.24     5744.68     94.33 o 
 -25   3   9     2465.85     2461.62     46.68 o 
 -23   3   9      165.20      162.10     11.16 o 
 -21   3   9     4300.07     3972.10     70.94 o 
 -19   3   9     1963.13     2074.88     43.06 o 
 -17   3   9     4557.85     4360.89     91.46 o 
 -15   3   9     2824.18     2790.09     63.73 o 
 -13   3   9      320.34      272.67     15.49 o 
 -11   3   9       21.96       20.48      9.19 o 
  -9   3   9    14515.78    14122.43    257.23 o 
  -7   3   9    33309.36    32579.70    571.90 o 
  -5   3   9    21861.93    21316.21    379.84 o 
  -3   3   9       95.91       90.69     10.28 o 
  -1   3   9     4344.31     4299.16     89.20 o 
   1   3   9     1163.96     1144.07     24.86 o 
   3   3   9     4967.16     4815.73     67.33 o 
   5   3   9     4912.87     4973.43     69.38 o 
   7   3   9     2587.41     2354.97     37.77 o 
   9   3   9      443.17      413.09     12.52 o 
  11   3   9     1557.49     1519.45     32.82 o 
  13   3   9     4129.96     4028.77     69.45 o 
  15   3   9      755.02      796.14     22.35 o 
  17   3   9     3105.04     2932.22     54.69 o 
  19   3   9      207.23      207.38     12.08 o 
  21   3   9        0.56        4.08      5.32 o 
  23   3   9      279.71      326.24     15.39 o 
  25   3   9      173.72      179.35     12.32 o 
 -36   4   9       91.65      124.48     21.23 o 
 -34   4   9      363.87      356.66     23.99 o 
 -32   4   9     2762.50     2723.12     66.88 o 
 -30   4   9        0.29       -3.95     11.50 o 
 -28   4   9      420.46      461.47     22.33 o 
 -26   4   9        0.31       -9.30      6.86 o 
 -24   4   9        4.98        9.70      6.70 o 
 -22   4   9       37.22       26.93      6.92 o 
 -20   4   9        3.15       -6.34      7.29 o 
 -18   4   9     1328.86     1217.46     26.70 o 
 -16   4   9      109.47      104.09     11.50 o 
 -14   4   9     1430.92     1517.25     52.80 o 
 -12   4   9       74.85       67.08     10.16 o 
 -10   4   9       53.41       43.82      9.03 o 
  -8   4   9     1181.72     1167.28     35.02 o 
  -6   4   9      594.12      644.41     24.94 o 
  -4   4   9        0.25       20.79     27.74 o 
  -2   4   9      542.85      484.92     24.88 o 
   0   4   9     1471.34     1415.98     39.97 o 
   2   4   9     1849.58     1866.46     48.22 o 
   4   4   9       47.48       43.68     10.43 o 
   6   4   9      140.13      137.56     10.25 o 
   8   4   9     1700.30     1636.84     35.98 o 
  10   4   9       39.33       27.28      6.92 o 
  12   4   9      119.14      108.96     13.11 o 
  14   4   9       79.41       84.08     18.37 o 
  16   4   9      294.10      273.20     19.11 o 
  18   4   9        3.56       -0.71      5.02 o 
  20   4   9      632.86      633.51     21.42 o 
  22   4   9       69.23       83.65      9.79 o 
 -33   5   9        7.31        7.59     10.43 o 
 -31   5   9       52.65       64.37     12.35 o 
 -29   5   9      365.47      436.18     23.21 o 
 -27   5   9     2725.42     2688.77     66.81 o 
 -25   5   9     5765.89     5624.90     98.23 o 
 -23   5   9      363.34      367.93     17.46 o 
 -21   5   9      677.53      633.99     22.22 o 
 -19   5   9      271.56      256.65     12.46 o 
 -17   5   9      707.51      701.97     27.47 o 
 -15   5   9      372.96      351.22     19.53 o 
 -13   5   9     1829.08     1808.40     49.14 o 
 -11   5   9     1505.81     1492.83     43.28 o 
  -9   5   9      923.05      975.23     33.17 o 
  -7   5   9     6166.59     6118.88    124.79 o 
  -5   5   9       56.33       72.55     11.05 o 
  -3   5   9     2252.34     2196.49     56.02 o 
  -1   5   9      201.31      167.61     14.36 o 
   1   5   9       53.50       46.95     10.05 o 
   3   5   9      262.87      220.76     16.03 o 
   5   5   9      231.05      211.65     12.65 o 
   7   5   9      205.71      208.99     12.88 o 
   9   5   9     1545.74     1536.19     35.79 o 
  11   5   9     2383.08     2445.93     49.66 o 
  13   5   9      448.30      529.86     19.40 o 
  15   5   9      735.72      694.76     29.60 o 
  17   5   9        9.33       -5.36     16.14 o 
  19   5   9      140.75      135.91     15.58 o 
 -26   6   9     1070.43     1057.85     33.48 o 
 -24   6   9       69.96       58.15     10.43 o 
 -22   6   9      109.25       91.80     10.84 o 
 -20   6   9       33.65       20.32      7.66 o 
 -18   6   9      215.30      253.86     18.31 o 
 -16   6   9      119.70       96.21     12.64 o 
 -14   6   9        9.97       22.43      9.21 o 
 -12   6   9     1118.05     1088.55     36.85 o 
 -10   6   9        0.40        4.15      7.71 o 
  -8   6   9     1316.58     1299.02     40.79 o 
  -6   6   9       26.20       25.15      9.09 o 
  -4   6   9      366.24      350.92     20.35 o 
  -2   6   9      539.95      507.64     24.47 o 
   0   6   9       40.05       65.32     11.28 o 
   2   6   9      847.67      798.39     30.81 o 
   4   6   9     1091.93     1073.97     29.74 o 
   6   6   9       41.10       55.44     10.39 o 
   8   6   9      262.89      200.33     13.25 o 
  10   6   9        9.73        5.65      6.67 o 
  12   6   9      166.25      158.08     15.38 o 
  14   6   9      297.15      306.68     26.59 o 
 -17   7   9       32.56       34.88     11.02 o 
 -15   7   9       84.41       84.54     15.25 o 
 -13   7   9      247.08      220.75     18.23 o 
 -11   7   9      221.08      278.90     15.54 o 
  -9   7   9      886.57      866.81     25.91 o 
  -7   7   9     1109.88     1097.92     38.52 o 
  -5   7   9      452.69      414.05     23.31 o 
  -3   7   9     1016.16      965.70     36.14 o 
  -1   7   9        0.11        0.66      8.78 o 
   1   7   9      137.10       96.05     19.17 o 
   3   7   9      204.25      234.85     20.29 o 
 -40   0  10      106.91       92.58     15.87 o 
 -38   0  10      611.70      627.16     34.43 o 
 -36   0  10     1253.98     1295.71     52.98 o 
 -34   0  10     1073.71     1190.64     49.59 o 
 -32   0  10     4256.63     4144.93    124.87 o 
 -30   0  10     4558.15     4629.42    136.29 o 
 -28   0  10     1683.15     1627.65     59.40 o 
 -26   0  10     1846.75     1881.77     65.65 o 
 -24   0  10       27.17       17.12      8.56 o 
 -22   0  10      384.79      402.24     24.08 o 
 -20   0  10     1766.03     1954.37     66.00 o 
 -18   0  10     1247.10     1298.03     48.52 o 
 -16   0  10      133.44      137.52     13.91 o 
 -14   0  10      275.08      334.24     14.88 o 
 -12   0  10      205.36      167.37     14.62 o 
 -10   0  10     1512.08     1427.43     25.74 o 
  -8   0  10     1135.24     1136.23     41.74 o 
  -6   0  10    13649.65    14333.48    279.62 o 
  -4   0  10     1436.05     1352.98     28.06 o 
  -2   0  10        4.70        5.74      4.29 o 
   0   0  10     4403.35     4226.84     68.43 o 
   2   0  10    10596.09    10634.50    195.92 o 
   4   0  10    14162.69    14228.48    270.96 o 
   6   0  10     5601.55     5728.60    113.02 o 
   8   0  10     4340.60     4645.09     94.74 o 
  10   0  10     1519.16     1512.43     54.76 o 
  12   0  10     4400.80     4097.65    117.38 o 
  14   0  10      796.55      805.17     37.28 o 
  16   0  10     2191.43     2187.88     73.14 o 
  18   0  10      971.28      993.37     43.53 o 
  20   0  10        3.22      -10.97      7.31 o 
  22   0  10      923.17      875.10     41.21 o 
  24   0  10      859.81      956.08     44.24 o 
  26   0  10     1832.39     1995.94     72.07 o 
 -41   1  10        5.91        4.68      5.76 o 
 -39   1  10       32.07       27.82      7.20 o 
 -37   1  10        2.22        1.20      5.66 o 
 -35   1  10       88.29       93.66     13.46 o 
 -33   1  10       62.96       64.86      7.85 o 
 -31   1  10      415.00      395.42     15.12 o 
 -29   1  10      169.16      151.94     10.09 o 
 -27   1  10      142.60      125.39      9.20 o 
 -25   1  10       66.41       79.71      7.61 o 
 -23   1  10      228.09      235.43     11.20 o 
 -21   1  10      405.74      359.23     19.25 o 
 -19   1  10       62.87       30.62      4.61 o 
 -17   1  10      136.47      127.81      7.11 o 
 -15   1  10        0.33       -0.36      3.00 o 
 -13   1  10      372.37      370.24     10.28 o 
 -11   1  10      154.86      146.52     11.12 o 
  -9   1  10        9.14        7.23      3.32 o 
  -7   1  10      816.29      833.85     15.54 o 
  -5   1  10     1244.08     1230.99     26.60 o 
  -3   1  10     1073.05     1025.33     23.52 o 
  -1   1  10     2880.43     2831.09     37.83 o 
   1   1  10      742.32      802.02     17.55 o 
   3   1  10        2.06       -1.97      3.20 o 
   5   1  10      451.11      419.86     14.71 o 
   7   1  10       18.55       15.60      5.35 o 
   9   1  10        0.07        2.27      5.37 o 
  11   1  10      153.64      110.49      9.39 o 
  13   1  10      932.94      961.41     25.95 o 
  15   1  10      365.98      298.33     15.16 o 
  17   1  10       97.49       59.91      8.23 o 
  19   1  10      308.65      285.40     13.93 o 
  21   1  10       13.33        3.77      5.69 o 
  23   1  10        1.41        6.97      7.36 o 
  25   1  10      156.03      168.06     14.00 o 
 -40   2  10      113.35      139.61     11.26 o 
 -38   2  10      452.01      448.94     18.07 o 
 -36   2  10     1439.87     1471.60     34.39 o 
 -34   2  10      298.90      306.70     14.21 o 
 -32   2  10     3645.49     3660.03     65.81 o 
 -30   2  10       98.83      103.84      8.99 o 
 -28   2  10      172.12      176.86     10.47 o 
 -26   2  10      873.25      768.15     21.24 o 
 -24   2  10     2076.87     2018.01     40.18 o 
 -22   2  10      393.63      448.05     13.52 o 
 -20   2  10      367.65      360.56     14.78 o 
 -18   2  10     2633.81     2573.99     49.93 o 
 -16   2  10     3637.12     3542.78     79.62 o 
 -14   2  10     7971.68     7803.56    149.69 o 
 -12   2  10     4098.56     3891.80    111.85 o 
 -10   2  10     7047.78     7200.98    110.72 o 
  -8   2  10      496.60      501.89     15.53 o 
  -6   2  10      983.15      983.00     31.16 o 
  -4   2  10      988.67     1052.75     24.11 o 
  -2   2  10     2910.31     2816.04     49.46 o 
   0   2  10       12.02       11.15      4.03 o 
   2   2  10      454.62      466.49     13.18 o 
   4   2  10     3545.81     3523.69     51.85 o 
   6   2  10     3643.98     3684.08     63.76 o 
   8   2  10     3698.76     3507.59     61.69 o 
  10   2  10      210.42      208.17     11.50 o 
  12   2  10        9.16       10.95      5.26 o 
  14   2  10      398.72      455.52     16.72 o 
  16   2  10      385.51      384.18     21.28 o 
  18   2  10      153.60      149.66     10.93 o 
  20   2  10       19.98       27.59      9.05 o 
  22   2  10     1454.61     1522.36     35.81 o 
  24   2  10     1150.86     1167.26     30.63 o 
 -37   3  10      196.33      183.14     12.17 o 
 -35   3  10      483.66      540.73     25.15 o 
 -33   3  10        4.22        3.09      7.79 o 
 -31   3  10       23.44       33.71      9.56 o 
 -29   3  10        0.77       -3.81      7.49 o 
 -27   3  10       88.87      103.40     35.05 o 
 -25   3  10        5.46       11.09     10.52 o 
 -23   3  10     2494.70     2293.97     47.55 o 
 -21   3  10       70.52       66.10      8.44 o 
 -19   3  10       21.38       26.01      6.63 o 
 -17   3  10       46.90       47.79      6.67 o 
 -15   3  10      405.09      373.74     19.04 o 
 -13   3  10      113.80      102.21     11.37 o 
 -11   3  10       63.61       56.48      9.67 o 
  -9   3  10      355.44      344.02     18.31 o 
  -7   3  10      314.95      326.87     34.43 o 
  -5   3  10    11197.89    10791.27    201.69 o 
  -3   3  10      113.91      104.18     11.30 o 
  -1   3  10       50.54       52.13     13.11 o 
   1   3  10       94.93       67.50      9.49 o 
   3   3  10      206.73      178.42     10.96 o 
   5   3  10        0.04       -1.11      3.59 o 
   7   3  10      649.13      712.14     27.64 o 
   9   3  10       53.17       37.15      6.47 o 
  11   3  10      404.86      349.29     19.26 o 
  13   3  10     1518.69     1344.86     31.38 o 
  15   3  10      171.98      179.16     15.28 o 
  17   3  10       64.40       65.03      8.62 o 
  19   3  10       37.18       23.80      6.98 o 
  21   3  10       76.00       97.66     15.28 o 
  23   3  10        8.60        7.54     11.95 o 
 -34   4  10     1483.97     1542.95     46.67 o 
 -32   4  10       73.03      111.87     14.00 o 
 -30   4  10     3479.05     3529.03     82.24 o 
 -28   4  10       59.77       69.71     11.98 o 
 -26   4  10      674.90      592.48     21.39 o 
 -24   4  10       85.13      109.17     10.86 o 
 -22   4  10     1591.02     1604.85     38.16 o 
 -20   4  10       14.41        8.64      6.15 o 
 -18   4  10      561.61      591.70     20.15 o 
 -16   4  10     1496.75     1535.62     59.58 o 
 -14   4  10     1678.72     1577.62     76.16 o 
 -12   4  10     4166.85     4148.02     90.17 o 
 -10   4  10      951.38      957.91     32.05 o 
  -8   4  10     1394.48     1362.01     39.56 o 
  -6   4  10      336.69      311.73     20.34 o 
  -4   4  10     2706.51     2754.07     65.20 o 
  -2   4  10        0.97        0.45      6.64 o 
   0   4  10      722.17      708.38     26.67 o 
   2   4  10     1273.34     1263.76     31.18 o 
   4   4  10     5718.11     5755.36     95.68 o 
   6   4  10     4672.51     4613.07     79.71 o 
   8   4  10     3607.45     3558.88     65.00 o 
  10   4  10      317.31      331.93     23.01 o 
  12   4  10       25.48       29.50      9.81 o 
  14   4  10      201.07      225.20     17.91 o 
  16   4  10      213.23      222.04     20.07 o 
  18   4  10     1156.05     1087.48     54.22 o 
  20   4  10       42.88       56.73     15.43 o 
 -31   5  10      703.44      694.74     30.32 o 
 -29   5  10      386.66      361.66     21.94 o 
 -27   5  10      189.58      205.76     14.13 o 
 -25   5  10      937.01      930.38     28.59 o 
 -23   5  10      655.31      618.67     29.36 o 
 -21   5  10       20.66       13.53      7.19 o 
 -19   5  10       15.43        9.89      5.78 o 
 -17   5  10      272.98      252.70     17.85 o 
 -15   5  10      684.38      662.92     37.01 o 
 -13   5  10      107.63       88.47     12.08 o 
 -11   5  10     1849.33     1750.26     54.01 o 
  -9   5  10      173.39      142.27     28.18 o 
  -7   5  10      492.37      455.38     22.62 o 
  -5   5  10     1880.70     1938.17     52.26 o 
  -3   5  10      103.98      109.87     15.52 o 
  -1   5  10      437.74      371.51     20.48 o 
   1   5  10       73.56       92.41     14.89 o 
   3   5  10       21.70       11.33      6.41 o 
   5   5  10        3.16        0.58      9.11 o 
   7   5  10        7.36        3.16      6.25 o 
   9   5  10       20.10       10.50      6.83 o 
  11   5  10        0.02        5.79      8.82 o 
  13   5  10      668.33      629.86     28.97 o 
  15   5  10       22.97       27.75     10.79 o 
 -24   6  10       37.42       26.78      7.98 o 
 -22   6  10        0.13        8.40      6.97 o 
 -20   6  10        4.43       -1.47      6.65 o 
 -18   6  10      108.71       90.04     13.00 o 
 -16   6  10      775.75      724.35     29.92 o 
 -14   6  10        0.76       -4.30      7.28 o 
 -12   6  10      117.94       99.09     13.36 o 
 -10   6  10       92.13       65.81     23.28 o 
  -8   6  10      213.99      218.55     17.93 o 
  -6   6  10      146.93      136.21     14.87 o 
  -4   6  10        0.93        0.65      8.51 o 
  -2   6  10      135.51      119.57     14.29 o 
   0   6  10      625.20      712.07     29.92 o 
   2   6  10      170.57      190.60     14.73 o 
   4   6  10     3716.49     3575.82     68.43 o 
   6   6  10     1825.39     1764.44     41.43 o 
   8   6  10      271.98      267.54     31.19 o 
 -39   1  11      529.71      567.62     22.84 o 
 -37   1  11     1126.43     1221.85     30.98 o 
 -35   1  11       21.05       16.92      6.48 o 
 -33   1  11        6.48        5.59      5.56 o 
 -31   1  11      398.63      395.67     17.48 o 
 -29   1  11      247.02      255.91     12.64 o 
 -27   1  11       11.18        3.32      5.20 o 
 -25   1  11      158.59      175.91     10.71 o 
 -23   1  11     7051.16     6715.57    107.75 o 
 -21   1  11     2436.82     2683.93     50.03 o 
 -19   1  11       63.11       96.68      6.99 o 
 -17   1  11       49.23       78.24      6.29 o 
 -15   1  11     1354.65     1245.01     24.58 o 
 -13   1  11      185.83      161.61      8.99 o 
 -11   1  11       42.90       43.29      7.93 o 
  -9   1  11     1514.54     1600.35     41.15 o 
  -7   1  11     3329.92     3595.95     61.35 o 
  -5   1  11    17284.33    17205.09    214.11 o 
  -3   1  11     8119.54     8110.97    107.07 o 
  -1   1  11      370.04      331.47     18.05 o 
   1   1  11     2733.86     2741.42     50.65 o 
   3   1  11      145.67      163.69     10.33 o 
   5   1  11       12.20       18.96      5.59 o 
   7   1  11      590.95      637.28     21.68 o 
   9   1  11      157.49      141.14     10.03 o 
  11   1  11     1341.08     1213.38     45.17 o 
  13   1  11     2159.49     2093.34     47.05 o 
  15   1  11     2634.66     2682.30     61.22 o 
  17   1  11      991.85     1082.84     33.23 o 
  19   1  11     1354.18     1361.45     38.82 o 
  21   1  11      381.01      433.79     21.00 o 
 -38   2  11      188.08      172.83     12.19 o 
 -36   2  11        0.07       -4.40      5.71 o 
 -34   2  11       17.75       29.07     12.23 o 
 -32   2  11      226.48      223.17     15.65 o 
 -30   2  11      224.64      239.45     12.57 o 
 -28   2  11       13.87       19.67      8.48 o 
 -26   2  11      874.08      806.64     29.52 o 
 -24   2  11      649.48      669.04     29.34 o 
 -22   2  11      423.65      417.76     16.85 o 
 -20   2  11      904.66      875.21     24.64 o 
 -18   2  11       34.03       39.19      7.31 o 
 -16   2  11        2.88        5.18      5.19 o 
 -14   2  11      207.89      218.05     27.11 o 
 -12   2  11        6.40        0.71      6.05 o 
 -10   2  11       15.61       20.52      7.59 o 
  -8   2  11     4656.97     4735.03    123.08 o 
  -6   2  11     3983.45     3893.01     65.43 o 
  -4   2  11      775.13      740.05     20.14 o 
  -2   2  11     1674.77     1642.81     33.45 o 
   0   2  11        7.99        3.88      4.18 o 
   2   2  11       18.11       10.74      4.35 o 
   4   2  11       91.78       78.87      8.11 o 
   6   2  11        1.93        2.89      6.84 o 
   8   2  11      144.76      155.48     10.52 o 
  10   2  11     1885.24     1811.15     38.67 o 
  12   2  11      119.68       97.68      9.24 o 
  14   2  11      132.33       96.91      9.66 o 
  16   2  11      215.71      190.05     18.35 o 
  18   2  11       59.71       50.18      8.51 o 
  20   2  11       62.53       61.39     10.69 o 
 -35   3  11       18.42        0.29      8.19 o 
 -33   3  11      537.12      562.61     25.85 o 
 -31   3  11       76.72       52.56     10.64 o 
 -29   3  11      943.01      943.39     33.62 o 
 -27   3  11       72.49       55.48     17.57 o 
 -25   3  11     1868.32     1790.13     41.11 o 
 -23   3  11     4479.04     4264.91     77.59 o 
 -21   3  11     4179.18     4297.60     77.89 o 
 -19   3  11     4235.17     4134.09     75.35 o 
 -17   3  11      186.98      187.89     10.73 o 
 -15   3  11       48.33       34.08     10.88 o 
 -13   3  11       94.35      114.66     12.41 o 
 -11   3  11     2497.40     2463.08     82.68 o 
  -9   3  11     4050.78     3995.56     86.34 o 
  -7   3  11        0.72       22.73     11.86 o 
  -5   3  11      727.33      696.73     26.13 o 
  -3   3  11     2905.66     2748.40     73.23 o 
  -1   3  11     4103.76     4144.56     88.77 o 
   1   3  11      477.65      437.41     16.84 o 
   3   3  11      384.36      362.37     22.22 o 
   5   3  11       42.46       31.70      9.46 o 
   7   3  11      517.36      463.98     23.21 o 
   9   3  11      484.32      508.59     33.89 o 
  11   3  11       87.01       92.58     14.29 o 
  13   3  11       89.23      108.16      9.83 o 
  15   3  11     1420.13     1448.02     34.36 o 
  17   3  11     1765.53     1742.95     39.29 o 
  19   3  11     1331.86     1433.13     34.89 o 
 -32   4  11      454.40      454.55     24.09 o 
 -30   4  11      170.41      213.49     17.66 o 
 -28   4  11      371.16      364.30     21.69 o 
 -26   4  11        8.05        5.35      6.75 o 
 -24   4  11      107.18      117.99     11.36 o 
 -22   4  11       27.79       29.85      7.88 o 
 -20   4  11      273.46      248.11     14.65 o 
 -18   4  11      125.33       98.49      9.08 o 
 -16   4  11       33.69       39.77      9.80 o 
 -14   4  11      120.51       98.95     19.53 o 
 -12   4  11      226.56      210.46     21.32 o 
 -10   4  11      686.80      686.45     26.84 o 
  -8   4  11      134.42      107.99     14.36 o 
  -6   4  11       21.32       29.01     15.16 o 
  -4   4  11      361.92      349.30     21.14 o 
  -2   4  11      212.60      179.26     30.23 o 
   0   4  11       95.41       91.19     15.25 o 
   2   4  11       55.88       58.67      8.61 o 
   4   4  11       64.32       89.34     10.63 o 
   6   4  11      104.23      112.84     13.92 o 
   8   4  11       58.70       43.28     13.29 o 
  10   4  11      512.36      487.55     25.50 o 
  12   4  11      177.23      178.56     17.12 o 
  14   4  11       86.61       88.38     16.14 o 
  16   4  11       11.62        9.33      9.12 o 
 -27   5  11       22.46       38.25      8.81 o 
 -25   5  11      970.38      944.30     42.54 o 
 -23   5  11      792.55      788.50     26.50 o 
 -21   5  11     1297.44     1211.88     45.32 o 
 -19   5  11       89.75       83.74      9.20 o 
 -17   5  11        0.11       -3.25      7.11 o 
 -15   5  11      545.23      549.52     25.25 o 
 -13   5  11      319.06      341.98     21.14 o 
 -11   5  11     1265.18     1248.66     40.38 o 
  -9   5  11      866.95      801.82     68.50 o 
  -7   5  11      190.58      194.62     16.62 o 
  -5   5  11      531.42      538.00     26.31 o 
  -3   5  11     3170.77     3109.67     74.59 o 
  -1   5  11     2320.40     2361.66     61.38 o 
   1   5  11     1702.19     1683.22     39.58 o 
   3   5  11      410.56      398.24     17.95 o 
   5   5  11        1.11        5.61      6.72 o 
   7   5  11       28.27       28.66     12.47 o 
   9   5  11      200.87      224.44     33.45 o 
  11   5  11        1.93       10.81     11.24 o 
 -18   6  11       14.12        2.11      8.66 o 
 -16   6  11       52.82       21.63     14.18 o 
 -14   6  11       18.83       25.66     15.43 o 
 -12   6  11      229.30      212.23     17.66 o 
 -10   6  11      303.04      274.54     23.46 o 
  -8   6  11        6.18        6.30      8.49 o 
  -6   6  11       38.75       41.09     11.02 o 
  -4   6  11       55.70       56.11     11.78 o 
  -2   6  11      118.74      147.33     17.75 o 
   0   6  11       96.44       93.84     13.51 o 
   2   6  11      151.83      147.38     12.81 o 
 -36   0  12        0.58       -4.28      8.92 o 
 -34   0  12      108.34      107.38     16.59 o 
 -32   0  12      290.14      279.51     23.37 o 
 -30   0  12      599.02      673.36     35.50 o 
 -28   0  12      586.04      535.65     31.22 o 
 -26   0  12     5187.15     4880.04    143.60 o 
 -24   0  12      432.93      348.54     24.62 o 
 -22   0  12     1443.42     1585.03     59.05 o 
 -20   0  12      293.40      252.73     15.00 o 
 -18   0  12        2.13       -6.88      5.08 o 
 -16   0  12       68.46       62.40     19.63 o 
 -14   0  12      226.54      228.19     11.34 o 
 -12   0  12       77.56      112.33      8.51 o 
 -10   0  12      517.69      491.15     16.40 o 
  -8   0  12    11103.14    11486.28    210.84 o 
  -6   0  12     3421.03     3558.11     74.12 o 
  -4   0  12      597.03      637.51     34.25 o 
  -2   0  12     2191.54     2238.89     75.10 o 
   0   0  12       61.92       49.94     12.31 o 
   2   0  12      324.02      336.06     24.08 o 
   4   0  12      649.69      662.84     34.61 o 
   6   0  12     1422.77     1540.97     58.33 o 
   8   0  12     2762.97     2741.58     88.30 o 
  10   0  12     7869.38     7711.17    206.57 o 
  12   0  12      311.65      447.89     29.79 o 
  14   0  12       47.41       72.06     15.52 o 
  16   0  12     1482.91     1421.63     57.44 o 
  18   0  12      850.60      992.47     46.38 o 
 -37   1  12      300.28      305.88     15.15 o 
 -35   1  12       18.48        9.50      5.96 o 
 -33   1  12        1.13        1.64      5.76 o 
 -31   1  12        0.38       -0.07      5.71 o 
 -29   1  12       16.40       22.02      6.58 o 
 -27   1  12        2.45        6.99      5.57 o 
 -25   1  12     1029.38      981.85     25.60 o 
 -23   1  12      304.96      280.97     13.25 o 
 -21   1  12       23.07       22.71      6.80 o 
 -19   1  12      158.78      148.57     10.46 o 
 -17   1  12      306.81      312.57     13.83 o 
 -15   1  12        4.45       -0.82      4.33 o 
 -13   1  12       29.03       26.01      6.55 o 
 -11   1  12      216.82      247.13     30.59 o 
  -9   1  12      195.29      196.52     11.03 o 
  -7   1  12     4082.20     4253.91     61.35 o 
  -5   1  12     2656.82     2698.76     49.60 o 
  -3   1  12        8.94        7.28      4.82 o 
  -1   1  12      144.98      130.79      9.78 o 
   1   1  12      538.15      533.49     18.05 o 
   3   1  12        8.78        8.49      5.50 o 
   5   1  12       81.46       93.01      9.01 o 
   7   1  12        3.30        1.72      6.08 o 
   9   1  12        1.59       10.61      7.49 o 
  11   1  12      685.10      626.19     24.53 o 
  13   1  12       49.43       26.97      8.26 o 
  15   1  12       44.78       58.09     10.32 o 
  17   1  12        2.96        7.49      7.82 o 
 -34   2  12       50.90       58.50     11.47 o 
 -32   2  12        8.17       -1.55      8.01 o 
 -30   2  12      771.52      794.04     36.03 o 
 -28   2  12     1994.14     1970.50     65.11 o 
 -26   2  12     1340.35     1394.20     42.13 o 
 -24   2  12      589.17      626.54     26.17 o 
 -22   2  12      224.84      273.84     14.20 o 
 -20   2  12        0.13       -4.58      4.87 o 
 -18   2  12      134.67      120.17     10.45 o 
 -16   2  12       29.62       10.99      5.74 o 
 -14   2  12       75.58       75.66     16.95 o 
 -12   2  12     1768.62     1764.39     46.71 o 
 -10   2  12     1272.88     1235.08     37.64 o 
  -8   2  12     4411.43     4581.35    141.73 o 
  -6   2  12      466.34      536.25     22.86 o 
  -4   2  12     1681.42     1669.44     44.39 o 
  -2   2  12      559.99      507.01     14.80 o 
   0   2  12     1342.43     1340.82     31.19 o 
   2   2  12      766.76      745.52     22.02 o 
   4   2  12      141.20      126.90      9.92 o 
   6   2  12      263.26      259.78     19.74 o 
   8   2  12      890.57      824.86     24.05 o 
  10   2  12     5636.69     5595.19     93.78 o 
  12   2  12     2986.67     3102.90     58.92 o 
  14   2  12      325.75      365.78     16.64 o 
  16   2  12      147.43      128.85     11.17 o 
 -33   3  12        3.89       13.22      9.20 o 
 -31   3  12       47.55       33.99     10.43 o 
 -29   3  12      117.37      101.40     13.49 o 
 -27   3  12      264.88      256.04     18.35 o 
 -25   3  12      322.42      260.71     15.10 o 
 -23   3  12      335.69      296.41     17.33 o 
 -21   3  12      515.18      593.75     21.65 o 
 -19   3  12       76.54       66.01      9.21 o 
 -17   3  12      348.82      376.20     15.01 o 
 -15   3  12       37.89       47.41      9.96 o 
 -13   3  12       67.60       77.66     11.39 o 
 -11   3  12       76.53       71.24     11.30 o 
  -9   3  12      113.10      111.96     12.46 o 
  -7   3  12     2804.22     2744.16     65.42 o 
  -5   3  12       46.01       60.31     10.53 o 
  -3   3  12      915.01      972.03     59.85 o 
  -1   3  12      171.33      175.62     12.97 o 
   1   3  12       14.38        7.78      6.04 o 
   3   3  12      225.93      197.34     16.72 o 
   5   3  12      112.37      111.67     13.87 o 
   7   3  12        3.19        3.78      7.59 o 
   9   3  12       46.43       26.85      9.60 o 
  11   3  12      565.07      541.32     26.45 o 
  13   3  12        8.17        4.32      9.12 o 
  15   3  12      320.37      298.18     20.67 o 
 -28   4  12     1459.88     1463.26     46.41 o 
 -26   4  12      890.27      864.37     27.80 o 
 -24   4  12      540.70      593.73     22.62 o 
 -22   4  12       13.41        0.58      6.16 o 
 -20   4  12       16.40       22.90      7.61 o 
 -18   4  12      288.94      304.59     18.56 o 
 -16   4  12      453.55      443.78     31.22 o 
 -14   4  12       13.17       15.91      8.14 o 
 -12   4  12      150.40      130.49     14.27 o 
 -10   4  12     2551.97     2410.97     61.28 o 
  -8   4  12      376.45      321.85     27.03 o 
  -6   4  12     1966.49     1984.36     53.23 o 
  -4   4  12        1.07        2.62     10.08 o 
  -2   4  12      185.82      204.12     31.40 o 
   0   4  12       24.95        7.46      8.25 o 
   2   4  12      211.68      189.81     12.85 o 
   4   4  12        3.98       -8.23     10.88 o 
   6   4  12       62.30       87.89     26.40 o 
   8   4  12     1287.88     1254.47     45.49 o 
  10   4  12     1005.54      993.55     37.73 o 
 -23   5  12       97.99       90.15     11.32 o 
 -21   5  12      538.98      518.62     21.81 o 
 -19   5  12        0.07       -2.52      5.85 o 
 -17   5  12       82.50       74.30     13.38 o 
 -15   5  12        7.96       18.61      8.91 o 
 -13   5  12        5.52       12.80     10.17 o 
 -11   5  12       70.22       69.41     12.46 o 
  -9   5  12      118.63      165.17     15.56 o 
  -7   5  12      339.86      316.54     20.05 o 
  -5   5  12        1.39       -9.39      7.77 o 
  -3   5  12     1203.31     1176.61     39.47 o 
  -1   5  12      222.95      237.32     18.00 o 
   1   5  12      350.50      350.74     17.53 o 
   3   5  12       10.27       13.00      7.66 o 
 -33   1  13      114.24      173.42     12.19 o 
 -31   1  13       41.33       57.03     11.01 o 
 -29   1  13     1065.18     1037.88     35.15 o 
 -27   1  13      229.79      238.75     17.13 o 
 -25   1  13      736.47      666.11     26.86 o 
 -23   1  13       67.03       28.29      9.99 o 
 -21   1  13      774.01      742.33     42.36 o 
 -19   1  13      343.10      342.07     15.31 o 
 -17   1  13     2139.41     2180.39     45.43 o 
 -15   1  13      292.58      346.77     16.99 o 
 -13   1  13        9.32       21.07      6.21 o 
 -11   1  13      330.36      369.24     13.05 o 
  -9   1  13      468.50      519.86     15.29 o 
  -7   1  13     4795.66     4905.00     81.51 o 
  -5   1  13        6.37       -7.34      5.25 o 
  -3   1  13     1339.88     1312.37     31.42 o 
  -1   1  13      729.16      667.32     25.26 o 
   1   1  13     1962.64     1957.04     49.22 o 
   3   1  13     1312.20     1301.00     37.68 o 
   5   1  13     1278.54     1328.72     38.17 o 
   7   1  13       60.83       58.54     16.32 o 
   9   1  13        5.06        9.79     11.06 o 
  11   1  13     1792.88     1737.83     46.39 o 
  13   1  13      643.29      687.37     26.84 o 
 -32   2  13      182.42      227.12     17.91 o 
 -30   2  13      153.10      134.64     14.67 o 
 -28   2  13        8.04        3.20      8.19 o 
 -26   2  13      803.41      766.58     30.27 o 
 -24   2  13       54.67       57.55     16.77 o 
 -22   2  13      635.56      625.22     21.84 o 
 -20   2  13        1.53       -2.05      5.46 o 
 -18   2  13       15.82       11.79      6.28 o 
 -16   2  13      253.22      280.15     28.70 o 
 -14   2  13       29.36       25.84      8.44 o 
 -12   2  13      163.91      145.62     30.95 o 
 -10   2  13      100.15       91.02     11.65 o 
  -8   2  13     1639.61     1783.33     47.87 o 
  -6   2  13      444.73      481.12     21.99 o 
  -4   2  13      166.44      145.60     11.09 o 
  -2   2  13        6.46       -1.61      7.06 o 
   0   2  13       41.36       40.47      9.98 o 
   2   2  13        0.02       -1.70      7.37 o 
   4   2  13      241.69      219.67     13.02 o 
   6   2  13        1.51        0.60      5.69 o 
   8   2  13       82.39       68.56     10.07 o 
  10   2  13      222.34      181.06     12.54 o 
  12   2  13       31.28       12.40     10.61 o 
 -29   3  13       18.63       26.55     10.02 o 
 -27   3  13       30.51       10.97      9.77 o 
 -25   3  13       17.85       26.90      8.05 o 
 -23   3  13      460.59      553.07     21.76 o 
 -21   3  13     1037.87     1031.47     30.13 o 
 -19   3  13     1269.59     1268.67     34.25 o 
 -17   3  13     3500.17     3534.32     68.73 o 
 -15   3  13     3583.51     3753.33    141.64 o 
 -13   3  13      853.14      803.86     30.53 o 
 -11   3  13      473.20      514.59     24.13 o 
  -9   3  13        2.54       -2.71      7.41 o 
  -7   3  13      258.12      228.12     16.50 o 
  -5   3  13     7062.98     6851.54    137.79 o 
  -3   3  13        0.52        5.62      6.85 o 
  -1   3  13       70.32       50.64     11.72 o 
   1   3  13       58.07       45.71     11.64 o 
   3   3  13      241.54      198.44     32.02 o 
   5   3  13     1362.20     1359.83     44.61 o 
   7   3  13      613.29      623.40     29.46 o 
   9   3  13      332.77      300.18     21.41 o 
 -24   4  13       76.62       84.25     12.89 o 
 -22   4  13        0.23       -0.82      7.09 o 
 -20   4  13        2.81        2.62      6.79 o 
 -18   4  13       27.86       28.08      7.42 o 
 -16   4  13      108.35       93.99     13.41 o 
 -14   4  13      123.41      110.21     13.92 o 
 -12   4  13       25.48       14.97      9.47 o 
 -10   4  13      240.87      255.17     18.05 o 
  -8   4  13     1288.47     1264.01     40.71 o 
  -6   4  13       83.85       58.95     11.59 o 
  -4   4  13        0.29        1.74      8.05 o 
  -2   4  13      205.20      219.56     13.98 o 
   0   4  13       74.33       55.62     27.92 o 
   2   4  13       36.98       45.39     11.48 o 
   4   4  13        3.27       -7.74      8.27 o 
 -30   0  14      774.56      806.38     30.59 o 
 -28   0  14       72.53       61.72     12.66 o 
 -26   0  14      240.29      214.55     16.40 o 
 -24   0  14       18.57       26.76     13.56 o 
 -22   0  14      313.96      284.86     26.40 o 
 -20   0  14       30.66       23.19     11.95 o 
 -18   0  14        4.66       -5.89      8.74 o 
 -16   0  14      774.75      851.02     42.28 o 
 -14   0  14       17.66       39.96     13.02 o 
 -12   0  14      161.70      151.08     18.55 o 
 -10   0  14      156.97      124.65     12.48 o 
  -8   0  14     3231.57     3062.67     98.29 o 
  -6   0  14     4717.34     4664.02    136.82 o 
  -4   0  14     2526.49     2574.08     86.34 o 
  -2   0  14     1045.98     1264.85     53.34 o 
   0   0  14      132.65      136.28     18.73 o 
   2   0  14      132.64      120.76     17.84 o 
   4   0  14     2103.04     2234.97     78.67 o 
   6   0  14      383.49      382.08     28.72 o 
   8   0  14     1409.10     1369.18     57.08 o 
 -29   1  14      218.38      200.22     16.56 o 
 -27   1  14       61.10       44.81     17.75 o 
 -25   1  14      100.83       59.86     11.41 o 
 -23   1  14      158.07      133.34     14.00 o 
 -21   1  14       17.65       17.13      8.63 o 
 -19   1  14       16.82       21.31      6.67 o 
 -17   1  14        2.06        5.50      4.91 o 
 -15   1  14       79.85       94.60     11.25 o 
 -13   1  14       19.57       42.38      6.51 o 
 -11   1  14      119.76      129.81     12.79 o 
  -9   1  14       15.09        7.67     10.52 o 
  -7   1  14      415.72      382.65     19.40 o 
  -5   1  14      190.65      183.62     17.30 o 
  -3   1  14      188.80      179.51     14.22 o 
  -1   1  14       37.79       39.92      8.99 o 
   1   1  14       49.31       48.68     14.00 o 
   3   1  14       29.84       55.33      9.96 o 
   5   1  14        4.60       13.07      7.61 o 
   7   1  14       39.54       49.21      9.76 o 
 -26   2  14     1120.87     1127.09     38.85 o 
 -24   2  14     1644.78     1620.93     48.62 o 
 -22   2  14     1469.91     1541.70     38.48 o 
 -20   2  14     2252.60     2524.97     53.36 o 
 -18   2  14     1341.24     1566.53     38.54 o 
 -16   2  14      140.26      167.59     12.79 o 
 -14   2  14       21.37       21.75      6.39 o 
 -12   2  14       50.25       58.24     10.78 o 
 -10   2  14     1960.64     2069.74     54.32 o 
  -8   2  14      158.48      161.17     14.60 o 
  -6   2  14       25.64       21.44      9.52 o 
  -4   2  14      638.85      647.59     28.06 o 
  -2   2  14      190.64      201.80     24.08 o 
   0   2  14       21.05       34.14      9.96 o 
   2   2  14        4.13        9.99     12.31 o 
   4   2  14       12.33        8.21     11.59 o 
   6   2  14      117.24      159.29     22.47 o 
 -23   3  14      274.43      339.79     18.06 o 
 -21   3  14      361.50      404.83     19.23 o 
 -19   3  14       16.77       17.39      8.57 o 
 -17   3  14       74.07       91.01     13.11 o 
 -15   3  14      185.10      176.22     16.44 o 
 -13   3  14      100.53       91.74     12.95 o 
 -11   3  14       10.05       14.17     12.66 o 
  -9   3  14     1113.41     1162.88     62.35 o 
  -7   3  14      684.68      626.19     29.61 o 
  -5   3  14      190.64      205.96     13.78 o 
  -3   3  14      213.26      186.46     34.42 o 
  -1   3  14      416.19      408.52     24.25 o 
   1   3  14      180.51      222.64     18.78 o 
 -21   1  15        2.82        6.16      7.72 o 
 -19   1  15       41.05       68.32     17.57 o 
 -17   1  15      155.80      229.21     17.03 o 
 -15   1  15      740.60      700.83     27.56 o 
 -13   1  15     1817.60     1913.88     71.35 o 
  -9   1  15     2773.27     2675.22     93.12 o 
  -7   1  15      601.69      630.19     38.53 o 
  -5   1  15       29.57       16.77     11.95 o 
  -3   1  15      264.99      279.69     26.58 o 
  -1   1  15      360.86      407.09     20.97 o 
 -18   2  15       27.96       41.62      9.13 o 
 -16   2  15      323.71      344.39     22.21 o 
 -14   2  15        0.07        3.27      7.03 o 
 -12   2  15       76.38       75.55     18.46 o 
 -10   2  15      150.68      153.26     19.35 o 
  -8   2  15       41.75       28.20     10.33 o 
  -6   2  15       32.18       24.62     13.74 o 
                                                 
